# Supplementary material for: Octa­methyldi-μ3-oxido-bis­(μ2-thio­phene-3-acetato-κ2 O:O′)(thio­phene-3-acetato-κO)tetra­tin(IV)
Source: Acta Crystallogr Sect E Struct Rep Online. 2009 Apr 30;65(Pt 5):m609–10. doi: 10.1107/S1600536809015475 (PMC2977640; doi:10.1107/S1600536809015475)
Supplement: Supplementary file 2 [file e-65-0m609-Isup2.hkl]

#
# h,k,l, Fc-squared, Fo-squared, sigma(Fo-squared) and status flag
#
data_I
_shelx_title ' QADRINS1_0m in P-1'
_shelx_refln_list_code          4
_shelx_F_calc_maximum      285.78
_exptl_crystal_F_000       580.00
_reflns_d_resolution_high  0.8255
 
loop_
 _symmetry_equiv_pos_as_xyz
 'x, y, z'
 '-x, -y, -z'
 
_cell_length_a     9.7330
_cell_length_b     9.7403
_cell_length_c    12.0432
_cell_angle_alpha  85.407
_cell_angle_beta   85.259
_cell_angle_gamma  71.256
 
_shelx_F_squared_multiplier     1.000
 
loop_
 _refln_index_h
 _refln_index_k
 _refln_index_l
 _refln_F_squared_calc
 _refln_F_squared_meas
 _refln_F_squared_sigma
 _refln_observed_status
   1   0   0     2270.36     1653.19     98.34 o
   2   0   0     7095.13     7116.38     82.22 o
   3   0   0    15921.41    16450.97    176.02 o
   4   0   0     2631.34     2564.45     33.76 o
   5   0   0        1.67        1.90      1.96 o
   6   0   0     4210.86     4150.01     45.56 o
   7   0   0     1744.97     1688.85     20.39 o
   8   0   0       13.58       11.33      2.33 o
   9   0   0      940.44      935.35     18.53 o
  10   0   0      696.04      701.41     12.83 o
  11   0   0       38.05       33.76      4.34 o
 -10   1   0       21.21       29.94      3.18 o
  -9   1   0     1436.01     1408.69     19.61 o
  -8   1   0      618.39      575.30      8.49 o
  -7   1   0       11.76       10.65      2.11 o
  -6   1   0     7491.02     7351.56     93.84 o
  -5   1   0     5437.83     5451.63     89.52 o
  -4   1   0      310.91      383.20      8.22 o
  -3   1   0     3715.83     3660.88    108.31 o
  -2   1   0    23739.26    24609.01    675.01 o
  -1   1   0      286.61      278.03      7.54 o
   0   1   0     5290.85     5116.16    184.29 o
   1   1   0    34850.92    33955.01    390.21 o
   2   1   0     1850.64     1791.64     14.11 o
   3   1   0     1571.90     1497.31     13.65 o
   4   1   0     4706.21     4723.93     47.72 o
   5   1   0       59.27       86.38      2.81 o
   6   1   0       72.47       86.38      3.02 o
   7   1   0     2712.73     2637.55     30.58 o
   8   1   0       92.51      112.62      4.44 o
   9   1   0      180.64      149.16      5.77 o
  10   1   0      225.14      212.27      8.10 o
  11   1   0       75.11       74.81      7.27 o
 -10   2   0       16.15        5.60      2.94 o
  -9   2   0       25.02       26.96      4.34 o
  -8   2   0     1850.51     1844.67     35.06 o
  -7   2   0      587.16      499.84     31.24 o
  -6   2   0        9.65       27.69     10.31 o
  -5   2   0     6553.09     6409.70    189.50 o
  -4   2   0     1727.96     1700.81     58.85 o
  -3   2   0     1048.69     1160.58     20.94 o
  -2   2   0     8992.12     9301.35    149.85 o
  -1   2   0     6636.26     7312.93     69.15 o
   0   2   0     3697.77     3668.28     29.06 o
   1   2   0        6.07        1.42      1.57 o
   2   2   0     9244.80     9314.31     78.72 o
   3   2   0        9.98        8.38      1.39 o
   4   2   0      319.50      345.52      5.10 o
   5   2   0     2777.79     2883.18     30.73 o
   6   2   0     1922.85     1900.98     23.29 o
   7   2   0      497.95      522.35      8.55 o
   8   2   0      621.20      632.88     12.85 o
   9   2   0      215.50      190.85      7.58 o
  10   2   0      440.54      408.94     12.99 o
  11   2   0       34.00       35.98      5.60 o
  -9   3   0       37.31       12.26     14.14 o
  -8   3   0       92.26      109.98     18.25 o
  -7   3   0     1932.47     1901.95     73.55 o
  -6   3   0       88.03       71.40     13.63 o
  -5   3   0      148.29      142.15     15.29 o
  -4   3   0     3256.59     3331.30     56.09 o
  -3   3   0      236.06      234.48      6.34 o
  -2   3   0     5431.35     5935.57     63.39 o
  -1   3   0     2819.49     2858.91     26.23 o
   0   3   0      577.70      630.80      6.85 o
   1   3   0     1207.94     1108.62     10.52 o
   2   3   0        1.02       -0.47      1.29 o
   3   3   0        6.26       -1.58      1.58 o
   4   3   0     5737.06     5815.50     71.95 o
   5   3   0      184.16      197.30      4.64 o
   6   3   0       39.04       48.78      3.28 o
   7   3   0     4551.90     4544.45     51.51 o
   8   3   0     1091.64     1145.31     20.08 o
   9   3   0       51.62       46.28      5.62 o
  10   3   0      287.17      287.07     13.81 o
  11   3   0      324.61      312.40     11.97 o
  -9   4   0       72.77       81.28     19.76 o
  -8   4   0      660.30      725.32     43.35 o
  -7   4   0       62.11       92.10     16.73 o
  -6   4   0      389.07      422.47     28.49 o
  -5   4   0     1101.46     1052.88     20.42 o
  -4   4   0      579.83      579.55      9.50 o
  -3   4   0        5.29       -1.31      1.31 o
  -2   4   0     6039.87     6086.40     61.09 o
  -1   4   0     4030.95     4284.95     46.94 o
   0   4   0     2677.42     2424.71     24.34 o
   1   4   0     3717.61     3742.35     36.92 o
   2   4   0    10113.44     9679.97     91.57 o
   3   4   0       72.58       57.30      2.96 o
   4   4   0     1204.94     1181.34     19.78 o
   5   4   0     8729.96     8876.11     96.20 o
   6   4   0      509.92      458.67      8.40 o
   7   4   0      222.25      215.95     10.37 o
   8   4   0     3465.70     3479.62     54.98 o
   9   4   0      471.14      466.93     16.12 o
  10   4   0       46.29       40.30      6.18 o
  11   4   0      459.15      486.72     17.41 o
  -8   5   0       90.66       93.11     19.98 o
  -7   5   0     1408.97     1281.35     50.81 o
  -6   5   0       14.63       21.02      2.85 o
  -5   5   0        5.27        2.57      2.06 o
  -4   5   0     4860.04     4864.74     53.37 o
  -3   5   0     1068.00     1098.91     14.81 o
  -2   5   0        2.74        0.22      1.65 o
  -1   5   0     8185.85     8372.91     96.96 o
   0   5   0     6834.88     7236.43     68.88 o
   1   5   0      224.49      223.53      4.54 o
   2   5   0     5264.77     5024.39     49.45 o
   3   5   0     7790.81     7943.03     81.50 o
   4   5   0      115.63      116.82      4.31 o
   5   5   0     2241.15     2035.65     28.07 o
   6   5   0     6604.15     6551.25     79.40 o
   7   5   0        9.36       11.01      3.42 o
   8   5   0       79.86       65.89      5.77 o
   9   5   0     1587.18     1540.96     40.33 o
  10   5   0       57.76       68.65      8.29 o
  11   5   0        0.98       12.78      6.67 o
  -7   6   0      413.67      427.10      9.47 o
  -6   6   0     1726.83     1654.92     24.99 o
  -5   6   0        0.06       -2.18      2.18 o
  -4   6   0      478.65      477.70      9.17 o
  -3   6   0     5276.94     5303.03     58.90 o
  -2   6   0       23.47       27.02      2.53 o
  -1   6   0      733.52      756.53     11.69 o
   0   6   0    10852.23    10941.41    109.72 o
   1   6   0     2228.58     2326.36     24.85 o
   2   6   0       50.68       43.99      3.53 o
   3   6   0     3914.89     3817.13     41.79 o
   4   6   0     1871.16     1848.49     22.83 o
   5   6   0      295.39      268.03      7.32 o
   6   6   0     1643.19     1561.15     23.76 o
   7   6   0     1117.47     1084.12     20.60 o
   8   6   0       14.63       12.09      5.00 o
   9   6   0      152.54      144.49     10.45 o
  10   6   0      295.66      320.53     15.39 o
  11   6   0       17.69       13.99      7.29 o
  -6   7   0      582.52      597.99     12.34 o
  -5   7   0     1098.36     1119.57     17.54 o
  -4   7   0        1.20        2.52      3.27 o
  -3   7   0      306.81      314.74      8.11 o
  -2   7   0     2521.05     2525.89     33.60 o
  -1   7   0       55.77       63.02      3.98 o
   0   7   0      115.25      116.35      4.45 o
   1   7   0     3116.73     3121.49     33.10 o
   2   7   0      233.14      232.33      5.85 o
   3   7   0      109.58      121.36      5.78 o
   4   7   0     1309.36     1207.11     19.02 o
   5   7   0        2.60        4.32      3.24 o
   6   7   0      402.86      397.96     10.72 o
   7   7   0      255.69      287.18     11.55 o
   8   7   0      223.80      222.80     10.60 o
   9   7   0      124.29      125.37     13.14 o
  10   7   0        2.25       -6.74      6.74 o
  11   7   0       15.96       11.20      9.13 o
  -5   8   0      444.17      451.39     13.45 o
  -4   8   0      419.18      428.66     11.42 o
  -3   8   0      219.93      215.40      8.17 o
  -2   8   0      111.89      121.73      7.13 o
  -1   8   0      762.99      742.00     15.37 o
   0   8   0     1185.90     1181.88     18.93 o
   1   8   0       55.80       65.55      4.63 o
   2   8   0     1820.98     1739.57     25.38 o
   3   8   0      379.43      404.29      9.95 o
   4   8   0      413.13      436.41     12.32 o
   5   8   0      191.19      159.41      8.87 o
   6   8   0      271.85      264.72     11.35 o
   7   8   0      537.25      535.73     21.82 o
   8   8   0        6.54        7.33      6.42 o
   9   8   0       54.25       30.70     10.28 o
  10   8   0      338.39      359.19     65.85 o
  -4   9   0      247.73      244.57      9.44 o
  -3   9   0        2.61        1.97      4.47 o
  -2   9   0      783.07      806.22     17.13 o
  -1   9   0        3.12        1.51      4.03 o
   0   9   0        9.04        8.22      4.52 o
   1   9   0     1146.29     1213.60     22.09 o
   2   9   0       60.45       84.41      7.18 o
   3   9   0        2.26        0.90      8.46 o
   4   9   0     1329.15     1354.46     36.98 o
   5   9   0      178.00      180.92     14.63 o
   6   9   0        8.84        1.68      7.38 o
   7   9   0      800.39      814.04     29.95 o
   8   9   0      661.85      705.95     23.58 o
   9   9   0        4.89        5.24      8.56 o
  10   9   0       97.67       86.02     14.06 o
  -2  10   0      419.50      454.15     17.11 o
  -1  10   0      580.55      595.02     20.13 o
   0  10   0        4.19       -4.32      5.99 o
   1  10   0      346.91      338.97     17.81 o
   2  10   0     1697.28     1716.63     39.59 o
   3  10   0       36.18       49.34     15.11 o
   4  10   0       33.11       36.03      7.63 o
   5  10   0     1381.20     1387.47     34.94 o
   6  10   0      224.77      217.43     16.29 o
   7  10   0        0.77        7.85      8.20 o
   8  10   0      428.50      447.98     23.42 o
   9  10   0      108.84      122.96     20.99 o
   0  11   0      550.97      613.11     21.81 o
   1  11   0        0.38       -7.66      7.66 o
   2  11   0      353.18      301.25     32.31 o
   3  11   0      734.19      756.59     30.73 o
   4  11   0        2.13        4.62      8.45 o
   5  11   0       83.04       75.51     16.37 o
   6  11   0      397.78      424.13     22.75 o
   7  11   0       18.51        8.31      8.95 o
  -7 -11   1       38.11       62.37     12.23 o
  -6 -11   1      607.39      625.13     49.95 o
  -5 -11   1        8.55        6.85     11.97 o
  -4 -11   1        0.23       15.37      9.09 o
  -3 -11   1      862.00      894.06     68.75 o
  -2 -11   1      305.78      340.84     20.64 o
  -1 -11   1        0.06       -7.03      7.70 o
   0 -11   1      436.21      492.65     19.87 o
  -8 -10   1      378.12      359.44     21.71 o
  -7 -10   1        6.89        3.60      8.41 o
  -6 -10   1      140.99      159.55     14.63 o
  -5 -10   1      768.41      808.69     24.88 o
  -4 -10   1        0.96       -1.75      6.11 o
  -3 -10   1        2.19       -5.49      9.09 o
  -2 -10   1      744.84      785.68     24.01 o
  -1 -10   1       10.86        2.27      6.44 o
   0 -10   1        2.36       -5.80      5.96 o
   1 -10   1      656.97      717.86     22.02 o
   2 -10   1        6.64        9.70      6.59 o
  -9  -9   1        8.50       25.97     10.09 o
  -8  -9   1      230.61      221.09     24.13 o
  -7  -9   1      165.20      149.77     31.41 o
  -6  -9   1       22.91       19.76      8.73 o
  -5  -9   1      142.91      156.73     11.13 o
  -4  -9   1      333.90      348.46     15.29 o
  -3  -9   1      785.20      783.89     19.93 o
  -2  -9   1       34.35       25.56      5.72 o
  -1  -9   1      544.20      593.80     26.73 o
   0  -9   1      413.17      405.50     25.00 o
   1  -9   1       69.23       54.02      5.42 o
   2  -9   1      267.90      284.36      9.83 o
   3  -9   1      188.76      205.64      9.90 o
   4  -9   1      407.87      417.61     12.11 o
 -10  -8   1       99.90       89.33     19.33 o
  -9  -8   1       37.46       40.64     10.73 o
  -8  -8   1       72.63       72.87      9.15 o
  -7  -8   1      207.39      212.04     14.41 o
  -6  -8   1       20.09       27.01      5.93 o
  -5  -8   1     1106.71     1120.05     25.98 o
  -4  -8   1        0.83       -4.55      4.55 o
  -3  -8   1        8.25        6.33      3.52 o
  -2  -8   1     1601.51     1502.49     31.14 o
  -1  -8   1      127.38      126.39      6.16 o
   0  -8   1       87.24       84.46      4.94 o
   1  -8   1     1551.02     1558.93     25.65 o
   2  -8   1      155.62      154.94      6.93 o
   3  -8   1        5.35       10.96      3.95 o
   4  -8   1     1068.40     1047.33     19.35 o
   5  -8   1      627.31      674.10     14.38 o
 -11  -7   1       74.27      101.37     13.57 o
 -10  -7   1       78.27      104.97     12.90 o
  -9  -7   1        6.10       -2.94      6.89 o
  -8  -7   1      373.97      390.72     13.85 o
  -7  -7   1      530.71      515.51     15.36 o
  -6  -7   1        6.44        1.36      4.30 o
  -5  -7   1     1058.31     1106.27     16.53 o
  -4  -7   1     2973.47     2955.57     31.90 o
  -3  -7   1        0.06        1.03      2.76 o
  -2  -7   1      802.71      760.17     11.50 o
  -1  -7   1     4508.02     4469.06     53.16 o
   0  -7   1      321.17      344.09      7.34 o
   1  -7   1       42.09       52.09      4.46 o
   2  -7   1     4635.03     4684.81     63.20 o
   3  -7   1      664.56      688.11     12.58 o
   4  -7   1       18.51       15.45      3.22 o
   5  -7   1     1670.96     1641.70     35.14 o
   6  -7   1      490.58      476.82     10.68 o
 -11  -6   1       10.93       21.94      7.50 o
 -10  -6   1      814.04      850.74     25.21 o
  -9  -6   1      100.45      109.66      9.48 o
  -8  -6   1        4.61       10.58      4.91 o
  -7  -6   1     2904.22     2863.06     46.24 o
  -6  -6   1      896.47      819.03     16.81 o
  -5  -6   1      400.45      418.03      8.97 o
  -4  -6   1     3973.08     3880.18     42.31 o
  -3  -6   1     5876.80     5712.07     56.71 o
  -2  -6   1      336.59      291.89      7.47 o
  -1  -6   1     3921.35     3954.33     42.05 o
   0  -6   1     4125.70     4171.40     47.58 o
   1  -6   1       16.43        6.37      1.90 o
   2  -6   1      713.34      720.27     11.20 o
   3  -6   1     5558.79     5564.05     61.54 o
   4  -6   1        0.25       -2.41      2.41 o
   5  -6   1       30.58       30.37      2.96 o
   6  -6   1     1439.25     1412.77     19.58 o
   7  -6   1      140.27      133.59      5.18 o
 -11  -5   1        2.27       -5.76      6.17 o
 -10  -5   1      154.08      168.69     11.10 o
  -9  -5   1     1717.77     1796.75     34.19 o
  -8  -5   1      111.41      107.04      6.63 o
  -7  -5   1      103.51      124.38      5.99 o
  -6  -5   1     3233.79     3131.11     35.63 o
  -5  -5   1      866.31      816.66     18.46 o
  -4  -5   1       29.50       26.66      3.00 o
  -3  -5   1     7769.94     7489.36     72.31 o
  -2  -5   1     3709.49     3732.10     42.83 o
  -1  -5   1      100.35      106.16      3.24 o
   0  -5   1     3819.86     3756.87     37.14 o
   1  -5   1     4112.40     4103.22     45.75 o
   2  -5   1      676.32      669.54      9.19 o
   3  -5   1       58.94       63.44      2.91 o
   4  -5   1     1823.52     1773.01     21.13 o
   5  -5   1       91.88       78.65      3.69 o
   6  -5   1       80.88       79.33      3.84 o
   7  -5   1      641.98      574.73     19.98 o
   8  -5   1       26.09       24.02     16.15 o
 -11  -4   1      182.39      192.09     11.49 o
 -10  -4   1       26.17       34.54      6.15 o
  -9  -4   1      426.31      405.30     13.11 o
  -8  -4   1     1358.73     1326.21     22.81 o
  -7  -4   1        9.25       14.10      3.22 o
  -6  -4   1      139.13      155.68      5.10 o
  -5  -4   1     6232.60     6202.30     75.29 o
  -4  -4   1        4.91        0.94      1.97 o
  -3  -4   1      714.62      679.27      9.10 o
  -2  -4   1     3573.79     3705.53     34.81 o
  -1  -4   1       40.54       31.11      1.86 o
   0  -4   1     2045.77     2341.06     22.45 o
   1  -4   1     3453.59     3524.36     39.07 o
   2  -4   1      118.13      146.60      3.41 o
   3  -4   1     5286.09     5231.42     56.60 o
   4  -4   1       73.36       58.98      2.73 o
   5  -4   1      162.20      139.23      5.10 o
   6  -4   1     1354.94     1294.23     54.63 o
   7  -4   1       93.34      120.80     17.53 o
   8  -4   1       68.44       61.95     16.95 o
   9  -4   1      459.46      555.03     39.17 o
 -11  -3   1      208.12      213.07     10.18 o
 -10  -3   1      103.16       89.91      8.89 o
  -9  -3   1      238.28      268.80      9.51 o
  -8  -3   1      124.74      105.04      5.65 o
  -7  -3   1     1140.02     1057.29     14.53 o
  -6  -3   1      579.45      573.86      9.35 o
  -5  -3   1       12.19       14.61      2.07 o
  -4  -3   1      676.40      620.10      8.01 o
  -3  -3   1     3013.58     2975.12     28.21 o
  -2  -3   1     1983.10     1974.30     18.37 o
  -1  -3   1      173.78      227.70      3.64 o
   0  -3   1     1291.44     1201.46     10.60 o
   1  -3   1     7520.08     7875.73     69.96 o
   2  -3   1     2213.52     2193.78     22.81 o
   3  -3   1      504.56      547.00     10.69 o
   4  -3   1     8148.20     8277.14    134.13 o
   5  -3   1      179.04      164.30     16.08 o
   6  -3   1      846.75      887.92     41.92 o
   7  -3   1     2116.32     1989.16     75.72 o
   8  -3   1       24.12       22.57     12.91 o
   9  -3   1       25.24        1.59     14.93 o
 -11  -2   1      115.76      149.43      8.35 o
 -10  -2   1      140.88      135.21     15.35 o
  -9  -2   1       65.28       73.98      5.47 o
  -8  -2   1      947.70      946.26     15.95 o
  -7  -2   1        3.30        5.70      2.39 o
  -6  -2   1       75.13       93.98      4.32 o
  -5  -2   1     5660.24     5549.30     60.51 o
  -4  -2   1      344.49      328.97      5.08 o
  -3  -2   1      113.41      194.45      3.52 o
  -2  -2   1     8045.25     8570.25     75.83 o
  -1  -2   1    11022.09    11078.42     97.88 o
   0  -2   1      643.44      555.57      5.19 o
   1  -2   1    17376.37    17434.51    147.26 o
   2  -2   1     6368.35     6779.31    109.31 o
   3  -2   1     1474.17     1471.96     25.94 o
   4  -2   1     5793.65     5606.98    164.54 o
   5  -2   1     9233.17     9142.15    263.51 o
   6  -2   1       39.96       38.94     11.11 o
   7  -2   1      844.87      850.89     42.21 o
   8  -2   1     2363.68     2273.45     85.62 o
   9  -2   1       10.30        9.49      3.48 o
  10  -2   1       21.00       14.08      9.19 o
 -11  -1   1      367.96      395.34     11.57 o
 -10  -1   1      347.25      378.55     10.62 o
  -9  -1   1        1.95       -1.38      3.35 o
  -8  -1   1     1135.11     1065.06     17.05 o
  -7  -1   1     2974.77     3096.16     33.31 o
  -6  -1   1      223.58      230.59      5.49 o
  -5  -1   1     2867.14     2769.78     29.68 o
  -4  -1   1     9824.49     9566.33    109.56 o
  -3  -1   1     1300.77     1317.90     11.86 o
  -2  -1   1        2.80        2.35      1.12 o
  -1  -1   1    81669.89    81143.98    856.27 o
   0  -1   1     6474.05     7161.86     84.73 o
   1  -1   1      998.10     1134.80     12.18 o
   2  -1   1    41880.27    40490.16    662.74 o
   3  -1   1     7862.54     8150.52    165.22 o
   4  -1   1        6.37       11.53      1.58 o
   5  -1   1     3145.97     3040.39     51.49 o
   6  -1   1     2400.01     2229.30     39.11 o
   7  -1   1      154.12      156.74      4.74 o
   8  -1   1     1158.47     1142.11     17.41 o
   9  -1   1     1319.14     1291.28     18.08 o
  10  -1   1       65.64       69.15      4.98 o
 -11   0   1        2.65        0.79      4.05 o
 -10   0   1     1007.56     1017.36     18.92 o
  -9   0   1      371.78      415.17     11.98 o
  -8   0   1       57.66       49.57      3.57 o
  -7   0   1     4607.50     4552.96     50.57 o
  -6   0   1     2904.08     2847.61     33.55 o
  -5   0   1      394.27      399.10      5.68 o
  -4   0   1     7006.45     7098.85     66.64 o
  -3   0   1    12902.33    12137.33    113.03 o
  -2   0   1      240.82      261.89      5.19 o
  -1   0   1     4072.08     4388.69     66.78 o
   1   0   1       42.09       50.05      1.93 o
   2   0   1    11114.48    10782.88    108.02 o
   3   0   1    11164.67    10864.55    116.10 o
   4   0   1        0.41       10.09      2.85 o
   5   0   1       92.99       83.79      3.52 o
   6   0   1     2394.66     2220.27     25.31 o
   7   0   1      294.68      247.63      5.10 o
   8   0   1      513.50      537.11      9.80 o
   9   0   1      365.18      370.30     11.04 o
  10   0   1      182.45      180.62      8.08 o
  11   0   1      154.33      152.60      7.06 o
 -10   1   1       38.96       28.25      3.45 o
  -9   1   1     1180.45     1242.15     25.40 o
  -8   1   1      434.28      453.91      7.70 o
  -7   1   1        0.78        0.31      1.69 o
  -6   1   1     5204.82     5208.44     67.36 o
  -5   1   1      473.70      447.86      7.81 o
  -4   1   1     1104.81     1107.91     15.67 o
  -3   1   1    10905.57    11055.60    170.23 o
  -2   1   1     6824.21     6986.22     75.91 o
  -1   1   1       37.54       45.24      1.86 o
   0   1   1      804.63      799.36     14.48 o
   1   1   1     6255.05     6420.66     54.42 o
   2   1   1     1773.67     1717.52     14.73 o
   3   1   1     3275.46     3464.96     30.12 o
   4   1   1     3451.09     3187.69     32.80 o
   5   1   1      127.88      144.68      4.61 o
   6   1   1     1416.85     1344.05     15.54 o
   7   1   1      625.96      548.98      8.44 o
   8   1   1      137.44      150.36      4.92 o
   9   1   1      592.56      598.95     16.77 o
  10   1   1       23.81       30.27      4.69 o
  11   1   1       10.45        4.59      4.74 o
 -10   2   1       27.26       20.39      3.77 o
  -9   2   1       15.38       11.95      2.39 o
  -8   2   1     1375.29     1337.25     20.02 o
  -7   2   1       28.82       25.11      2.53 o
  -6   2   1        3.86        0.83      2.77 o
  -5   2   1     5724.30     5481.84     90.50 o
  -4   2   1     1173.42     1179.20     24.51 o
  -3   2   1     7686.11     7423.52    120.03 o
  -2   2   1     1297.46     1559.57     17.58 o
  -1   2   1       26.77       43.69      2.19 o
   0   2   1      844.56      886.94      8.54 o
   1   2   1     2340.29     2367.10     21.07 o
   2   2   1     2483.01     2510.30     22.41 o
   3   2   1     4028.70     3707.39     32.48 o
   4   2   1       59.19       68.86      2.56 o
   5   2   1        2.70       -1.87      2.83 o
   6   2   1     6596.77     6518.70     76.72 o
   7   2   1     1745.13     1682.90     20.96 o
   8   2   1       41.08       32.87      3.55 o
   9   2   1      612.35      668.33     18.13 o
  10   2   1      605.22      629.33     17.58 o
  11   2   1        0.14        1.69      5.02 o
  -9   3   1      467.02      445.89     12.92 o
  -8   3   1        3.10        7.47      3.68 o
  -7   3   1      548.87      554.23     13.01 o
  -6   3   1      886.29      819.27     16.88 o
  -5   3   1      158.68      128.41      5.29 o
  -4   3   1      206.54      213.84      4.62 o
  -3   3   1     5857.66     6030.75     99.66 o
  -2   3   1    10416.42    10787.83    106.74 o
  -1   3   1      362.02      354.74      4.85 o
   0   3   1    11252.43    12188.00    107.60 o
   1   3   1    12196.86    12273.92    103.71 o
   2   3   1     1646.40     1701.36     16.13 o
   3   3   1       91.46       92.82      3.28 o
   4   3   1     7993.10     7833.81     70.80 o
   5   3   1     3225.76     3283.57     35.15 o
   6   3   1      717.56      749.17     11.56 o
   7   3   1     5665.55     5627.11     73.55 o
   8   3   1      949.95      906.58     15.14 o
   9   3   1        0.03        0.79      4.17 o
  10   3   1      772.65      832.80     19.09 o
  11   3   1      300.40      315.21     14.34 o
  -9   4   1       51.62       38.63      9.27 o
  -8   4   1     1163.86     1094.82     39.53 o
  -7   4   1       18.28        9.40      5.53 o
  -6   4   1       34.54       38.12      2.85 o
  -5   4   1     5847.85     5708.17     73.64 o
  -4   4   1      743.28      733.53     11.86 o
  -3   4   1      473.81      505.20      7.42 o
  -2   4   1     7974.39     8410.97     83.84 o
  -1   4   1    14707.38    14878.29    156.97 o
   0   4   1      584.39      569.82      7.16 o
   1   4   1    10461.41    10520.49    114.89 o
   2   4   1     6390.23     6599.43     63.33 o
   3   4   1      185.00      140.12      4.04 o
   4   4   1     4051.16     4019.96     40.18 o
   5   4   1    11113.44    11182.87    106.14 o
   6   4   1       14.42       18.16      2.75 o
   7   4   1      659.30      663.60     11.68 o
   8   4   1     3317.77     3318.25     47.31 o
   9   4   1       36.05       31.76      5.67 o
  10   4   1        0.00        6.89      5.10 o
  11   4   1      423.80      463.66     21.23 o
  -8   5   1      325.16      292.55     10.06 o
  -7   5   1     1805.73     1678.85     77.29 o
  -6   5   1        0.25        2.24      3.04 o
  -5   5   1      437.76      469.17      7.54 o
  -4   5   1     5872.77     5927.70     64.62 o
  -3   5   1      275.21      273.42      8.78 o
  -2   5   1      237.64      231.11      4.87 o
  -1   5   1     9620.96     9949.81    106.52 o
   0   5   1     2818.66     2944.45     29.80 o
   1   5   1      357.25      376.10      6.36 o
   2   5   1    10851.26    10692.22    107.24 o
   3   5   1     3938.83     3756.11     43.32 o
   4   5   1     1935.44     1876.18     23.96 o
   5   5   1     2859.62     2959.84     35.63 o
   6   5   1     2654.53     2649.03     30.76 o
   7   5   1      224.50      211.22      6.91 o
   8   5   1      461.07      481.94     12.52 o
   9   5   1      586.64      635.78     20.18 o
  10   5   1       25.73       15.90      6.54 o
  11   5   1        5.82        0.33      6.18 o
  -7   6   1      665.00      650.03     12.64 o
  -6   6   1      937.70      904.66     20.67 o
  -5   6   1       24.35       19.77      2.81 o
  -4   6   1      314.15      328.60      7.62 o
  -3   6   1     3679.74     3663.85     52.73 o
  -2   6   1      192.52      193.78      5.05 o
  -1   6   1      214.92      236.68      6.15 o
   0   6   1     3720.54     3836.59     41.08 o
   1   6   1      296.73      332.01      6.56 o
   2   6   1        5.86       -0.81      1.90 o
   3   6   1     2503.82     2399.95     27.91 o
   4   6   1        0.27       -2.50      2.50 o
   5   6   1     1711.54     1745.12     23.70 o
   6   6   1      593.71      566.85     13.45 o
   7   6   1      216.72      229.88     10.21 o
   8   6   1      215.85      218.19     10.12 o
   9   6   1        1.70       -5.41      5.41 o
  10   6   1       66.99       62.14     12.77 o
  11   6   1      136.11      126.04     14.00 o
  -6   7   1      437.58      421.63     13.43 o
  -5   7   1      418.87      382.44      9.14 o
  -4   7   1      266.73      264.37      7.43 o
  -3   7   1       25.44       32.10      4.09 o
  -2   7   1     1339.01     1293.05     19.79 o
  -1   7   1      828.97      813.18     13.19 o
   0   7   1       45.06       55.31      3.53 o
   1   7   1     2314.58     2312.56     27.04 o
   2   7   1     2119.15     2137.66     25.76 o
   3   7   1     1588.19     1572.75     23.52 o
   4   7   1      914.36      900.31     14.06 o
   5   7   1      357.48      320.76      9.93 o
   6   7   1     1431.46     1440.50     23.14 o
   7   7   1       21.11       11.15      5.16 o
   8   7   1       53.33       55.82      6.86 o
   9   7   1      681.49      694.16     22.11 o
  10   7   1        0.03       -4.15      7.73 o
  11   7   1        7.59       11.62      9.27 o
  -5   8   1      276.36      295.19      9.57 o
  -4   8   1       10.95        3.70      4.39 o
  -3   8   1     1347.47     1326.65     22.90 o
  -2   8   1       19.41       14.64      4.11 o
  -1   8   1        4.91       -2.28      3.79 o
   0   8   1     1875.34     1892.51     30.03 o
   1   8   1        0.33        2.73      3.68 o
   2   8   1       14.58        7.49      3.77 o
   3   8   1     3552.42     3467.83     50.45 o
   4   8   1      476.89      488.46     13.00 o
   5   8   1       44.09       32.30      8.53 o
   6   8   1     1511.88     1438.40     29.17 o
   7   8   1     1123.26     1095.01     28.54 o
   8   8   1        0.04        6.15      6.25 o
   9   8   1      238.68      247.79     17.65 o
  10   8   1      477.04      530.83     51.97 o
  -4   9   1       57.29       51.17      5.73 o
  -3   9   1      620.59      645.48     15.17 o
  -2   9   1     1470.95     1445.65     25.45 o
  -1   9   1        5.22       -0.45      3.89 o
   0   9   1      502.52      540.08     16.26 o
   1   9   1     2693.78     2736.93     41.49 o
   2   9   1       14.63       14.52      4.34 o
   3   9   1        2.94        4.38      3.96 o
   4   9   1     3078.34     3079.34     60.24 o
   5   9   1      787.43      815.84     23.84 o
   6   9   1       30.66       35.54      8.82 o
   7   9   1      996.06      932.49     26.79 o
   8   9   1      312.46      358.21     16.93 o
   9   9   1        0.00        9.95     15.07 o
  10   9   1      230.69      252.02     19.21 o
  -2  10   1      873.10      845.52     29.41 o
  -1  10   1      979.26     1028.81     27.46 o
   0  10   1        0.07       -0.55      5.58 o
   1  10   1      622.96      576.39     44.59 o
   2  10   1     1380.66     1391.31     34.53 o
   3  10   1        6.57        4.23      7.92 o
   4  10   1      198.75      203.89     12.36 o
   5  10   1     1180.49     1226.54     32.21 o
   6  10   1       34.48       32.76     10.85 o
   7  10   1       44.01       42.66     15.65 o
   8  10   1      369.69      359.88     21.72 o
   9  10   1       15.73        5.48     13.13 o
   0  11   1      294.10      301.08     15.89 o
   1  11   1       33.62       29.66     11.21 o
   2  11   1      413.70      376.08     20.78 o
   3  11   1      468.42      525.41     25.52 o
   4  11   1       40.32       37.14     10.41 o
   5  11   1       12.04        8.80      8.87 o
   6  11   1      129.41      108.82     22.43 o
   7  11   1        5.33        2.05      8.90 o
  -6 -11   2      251.66      246.49     19.58 o
  -5 -11   2        2.35      -10.96     11.97 o
  -4 -11   2        5.91       10.70      9.39 o
  -3 -11   2      372.58      444.60     26.61 o
  -2 -11   2        4.94       -7.49     10.82 o
  -1 -11   2       34.53       19.82      9.14 o
  -8 -10   2       45.50       40.72     16.08 o
  -7 -10   2       18.95       35.38     16.15 o
  -6 -10   2      104.66      100.13     13.63 o
  -5 -10   2      100.34       88.95     10.53 o
  -4 -10   2      179.20      165.27     12.03 o
  -3 -10   2        3.21        2.95     11.03 o
  -2 -10   2      266.26      281.65     17.51 o
  -1 -10   2      224.09      227.60     27.52 o
   0 -10   2      135.88      135.87     10.75 o
   1 -10   2       84.58      110.54     10.09 o
   2 -10   2       62.41       55.10      8.39 o
  -9  -9   2       37.27       10.82     13.63 o
  -8  -9   2      169.06      164.45     15.00 o
  -7  -9   2        2.03       -7.24      7.24 o
  -6  -9   2      430.95      440.69     21.70 o
  -5  -9   2        2.87        2.13      6.03 o
  -4  -9   2        1.41       -6.19      6.19 o
  -3  -9   2     1032.68     1058.01     24.24 o
  -2  -9   2       88.77       67.14      6.90 o
  -1  -9   2        6.39        0.86      6.23 o
   0  -9   2      770.79      785.91     25.99 o
   1  -9   2      108.43      109.76      7.98 o
   2  -9   2        4.68       -1.67      5.36 o
   3  -9   2      589.17      625.47     16.59 o
   4  -9   2      427.27      438.78     13.63 o
 -10  -8   2        1.85        5.20      9.74 o
  -9  -8   2      160.05      185.88     15.94 o
  -8  -8   2      176.56      205.14     18.59 o
  -7  -8   2       39.98       40.21      7.88 o
  -6  -8   2      417.40      385.55     15.74 o
  -5  -8   2     1148.58     1143.40     25.04 o
  -4  -8   2       43.47       44.37      8.16 o
  -3  -8   2      837.65      882.05     27.96 o
  -2  -8   2     2917.33     2943.37     44.06 o
  -1  -8   2       89.31       81.69      7.10 o
   0  -8   2       48.72       37.39      4.92 o
   1  -8   2     1893.26     1905.73     35.28 o
   2  -8   2      324.99      331.86     11.16 o
   3  -8   2        0.66        0.81      3.76 o
   4  -8   2     1317.09     1348.94     25.41 o
   5  -8   2      415.15      415.28     11.92 o
 -10  -7   2       82.85      104.96     21.31 o
  -9  -7   2        2.71       11.54     10.20 o
  -8  -7   2     1461.91     1545.27     36.13 o
  -7  -7   2      687.51      712.30     21.30 o
  -6  -7   2      138.97      133.01      7.40 o
  -5  -7   2     1045.82     1044.59     16.14 o
  -4  -7   2     2544.27     2420.00     33.82 o
  -3  -7   2       52.46       48.79      4.71 o
  -2  -7   2     2593.29     2600.46     38.73 o
  -1  -7   2     3565.26     3574.36     48.18 o
   0  -7   2        1.54       -0.27      2.37 o
   1  -7   2      604.07      584.75     11.56 o
   2  -7   2     3178.95     3172.76     44.50 o
   3  -7   2       24.87       21.38      3.57 o
   4  -7   2       19.38       16.00      3.41 o
   5  -7   2     1562.95     1612.97     23.21 o
   6  -7   2      106.22      106.93      5.40 o
 -11  -6   2       56.03       70.05     11.51 o
 -10  -6   2      848.80      823.03     35.40 o
  -9  -6   2       55.33       53.98      8.32 o
  -8  -6   2       56.22       58.62      6.57 o
  -7  -6   2     1571.22     1590.95     27.35 o
  -6  -6   2      426.90      421.31     19.04 o
  -5  -6   2        6.86        3.34      3.39 o
  -4  -6   2     2444.75     2479.63     29.36 o
  -3  -6   2      464.45      462.45     10.99 o
  -2  -6   2      355.38      342.35      9.97 o
  -1  -6   2     6224.68     6321.73     65.69 o
   0  -6   2     4337.93     4226.44     44.82 o
   1  -6   2      477.19      500.30      9.16 o
   2  -6   2       26.75       33.64      3.92 o
   3  -6   2     1425.02     1422.55     18.73 o
   4  -6   2      235.51      250.93      6.77 o
   5  -6   2      127.37      148.37      5.18 o
   6  -6   2      599.08      580.20     10.15 o
   7  -6   2        7.55        6.18      2.98 o
 -11  -5   2        2.66       -4.51      6.23 o
 -10  -5   2      193.68      189.35     11.66 o
  -9  -5   2      684.34      644.03     20.38 o
  -8  -5   2       48.12       66.32      8.85 o
  -7  -5   2       47.16       40.88      5.08 o
  -6  -5   2     2066.27     2074.06     27.35 o
  -5  -5   2        0.42       -0.65      2.35 o
  -4  -5   2      320.66      324.77      6.86 o
  -3  -5   2     4602.81     4716.25     53.70 o
  -2  -5   2        0.54       -0.89      2.05 o
  -1  -5   2     2749.89     2747.45     28.61 o
   0  -5   2     2720.11     2823.10     28.79 o
   1  -5   2      516.36      520.08      8.70 o
   2  -5   2     3378.60     3404.81     35.97 o
   3  -5   2        3.72        4.01      2.08 o
   4  -5   2       77.00       76.57      3.18 o
   5  -5   2     1841.47     1884.03     22.39 o
   6  -5   2       77.91       97.60      4.59 o
   7  -5   2      141.13      141.18      6.59 o
   8  -5   2      408.00      448.64     35.20 o
 -11  -4   2       64.53       51.12      7.98 o
 -10  -4   2      161.63      185.17     11.19 o
  -9  -4   2      123.27      101.44      6.82 o
  -8  -4   2      447.63      429.23     10.64 o
  -7  -4   2      362.25      365.62      8.81 o
  -6  -4   2       10.56       17.37      2.89 o
  -5  -4   2      129.45      114.22      4.28 o
  -4  -4   2     1955.64     1972.50     25.27 o
  -3  -4   2       63.89       59.42      6.09 o
  -2  -4   2      909.65      877.60     11.81 o
  -1  -4   2     3113.75     3190.46     32.18 o
   0  -4   2     8250.45     8057.80     68.80 o
   1  -4   2      458.76      486.66      7.76 o
   2  -4   2       84.48       97.08      2.96 o
   3  -4   2     6781.88     6711.32     72.20 o
   4  -4   2      108.44      125.94      6.04 o
   5  -4   2      870.29      810.09     18.85 o
   6  -4   2     2115.30     2068.38     76.81 o
   7  -4   2       46.20       38.58     13.27 o
   8  -4   2       30.71       -5.34     14.28 o
   9  -4   2      681.77      630.24     42.20 o
 -11  -3   2       60.72       46.50      6.80 o
 -10  -3   2       41.29       50.17      6.04 o
  -9  -3   2      597.60      587.85     14.24 o
  -8  -3   2      215.27      192.13      8.00 o
  -7  -3   2       16.91       20.00      3.03 o
  -6  -3   2     3787.53     3773.60     40.75 o
  -5  -3   2      154.33      128.57      3.77 o
  -4  -3   2       35.16       35.72      2.36 o
  -3  -3   2    17490.08    18466.76    162.28 o
  -2  -3   2     5626.43     5645.45     46.99 o
  -1  -3   2      205.39      238.98      4.19 o
   0  -3   2     4749.61     4919.40     42.65 o
   1  -3   2    11239.74    11292.56    111.98 o
   2  -3   2      287.19      331.50      5.01 o
   3  -3   2     5553.18     5516.16     70.42 o
   4  -3   2     8237.95     8289.07    105.29 o
   5  -3   2        0.20       -0.92      3.14 o
   6  -3   2     1170.07     1087.72     47.99 o
   7  -3   2     2997.92     2979.56    103.63 o
   8  -3   2       40.49       31.44     13.34 o
   9  -3   2       17.06      -13.20     13.20 o
 -11  -2   2      213.37      252.06     10.34 o
 -10  -2   2       53.79       37.10      5.38 o
  -9  -2   2      676.09      696.15     15.15 o
  -8  -2   2     1865.81     1870.09     29.37 o
  -7  -2   2       35.77       38.74      3.35 o
  -6  -2   2      631.10      609.16      9.49 o
  -5  -2   2     9079.88     9043.67     85.60 o
  -4  -2   2      249.23      222.04      4.37 o
  -3  -2   2     2683.40     2437.62     24.72 o
  -2  -2   2    44173.83    44000.24    367.37 o
  -1  -2   2      312.47      375.85      5.21 o
   0  -2   2     3724.62     3639.77     29.16 o
   1  -2   2    18271.30    18522.20    156.06 o
   2  -2   2     7185.83     6613.80     62.14 o
   3  -2   2      773.99      705.88     10.58 o
   4  -2   2     7571.52     7793.82    126.38 o
   5  -2   2     2585.24     2609.93     45.02 o
   6  -2   2       99.46      102.84      4.09 o
   7  -2   2     1086.24     1013.34     46.90 o
   8  -2   2     1738.42     1559.17     42.20 o
   9  -2   2      135.77      120.04      6.61 o
  10  -2   2        8.41       10.06      3.48 o
 -11  -1   2      566.11      567.36     14.18 o
 -10  -1   2      228.79      240.23      9.04 o
  -9  -1   2        2.64        4.93      3.80 o
  -8  -1   2     2359.87     2436.68     32.67 o
  -7  -1   2     2940.33     2913.00     31.95 o
  -6  -1   2      219.43      256.20      6.36 o
  -5  -1   2     2869.44     2944.89     33.76 o
  -4  -1   2    15229.81    15373.48    142.82 o
  -3  -1   2      529.50      596.51      7.19 o
  -2  -1   2     4589.01     4710.08     40.69 o
  -1  -1   2    26170.65    26274.80    230.69 o
   0  -1   2      352.45      535.90      5.76 o
   1  -1   2      916.29      966.79      9.55 o
   2  -1   2    11646.08    12291.15    122.29 o
   3  -1   2      243.59      308.96      6.38 o
   4  -1   2      245.95      227.10      6.13 o
   5  -1   2     4911.63     4879.51     70.30 o
   6  -1   2      410.64      427.91      7.67 o
   7  -1   2      851.26      881.31     14.53 o
   8  -1   2      314.50      262.97      6.43 o
   9  -1   2      285.97      248.17     10.00 o
  10  -1   2      286.05      270.04      6.81 o
 -10   0   2      799.39      807.16     16.16 o
  -9   0   2      297.40      287.54      9.13 o
  -8   0   2        0.05       -0.36      2.87 o
  -7   0   2     2354.05     2461.76     29.36 o
  -6   0   2     1388.01     1451.01     16.84 o
  -5   0   2      929.59     1001.01     12.15 o
  -4   0   2     4823.00     4903.69     49.78 o
  -3   0   2     2585.67     2853.50     28.00 o
  -2   0   2      331.71      309.09      3.91 o
  -1   0   2     4659.98     4682.81     40.41 o
   0   0   2    21380.79    20578.88    202.24 o
   1   0   2     2295.18     2493.43     22.02 o
   2   0   2     2988.58     3052.45     29.59 o
   3   0   2     2876.96     2902.05     31.59 o
   4   0   2     2069.56     2246.65     23.16 o
   5   0   2     1516.05     1666.83     20.56 o
   6   0   2      675.79      673.32      9.72 o
   7   0   2       62.30       62.40      2.86 o
   8   0   2      843.80      823.12     12.30 o
   9   0   2       72.81       58.21      4.04 o
  10   0   2       20.89       12.29      3.91 o
  11   0   2      468.34      455.88     11.78 o
 -10   1   2        5.03        9.77      3.61 o
  -9   1   2      653.88      639.63     11.79 o
  -8   1   2        4.21       -2.60      2.60 o
  -7   1   2      133.51      132.41      4.43 o
  -6   1   2     2961.08     2970.98     33.79 o
  -5   1   2       94.66       71.72      3.69 o
  -4   1   2     3200.35     3196.00     32.94 o
  -3   1   2     3296.43     3320.16     31.97 o
  -2   1   2       52.76       34.23      2.11 o
  -1   1   2     8337.95     8432.11     68.45 o
   0   1   2      125.49      201.27      3.25 o
   1   1   2       89.93       81.40      2.18 o
   2   1   2    13403.47    13947.43    112.34 o
   3   1   2      526.31      494.94      5.62 o
   4   1   2        4.82        6.14      1.42 o
   5   1   2    13962.50    14148.75    149.09 o
   6   1   2     2835.06     2895.47     32.60 o
   7   1   2      493.72      458.74      7.57 o
   8   1   2     1045.48     1001.53     15.07 o
   9   1   2     1038.49     1005.62     17.64 o
  10   1   2        1.55        0.55      3.71 o
  11   1   2      189.13      188.42      8.34 o
 -10   2   2      251.29      262.61      7.95 o
  -9   2   2        1.38        1.60      2.64 o
  -8   2   2      205.84      204.85      5.76 o
  -7   2   2      598.33      617.86      9.38 o
  -6   2   2      343.98      342.26      5.96 o
  -5   2   2      294.27      309.53      5.84 o
  -4   2   2     2589.41     2536.37     28.52 o
  -3   2   2     3318.87     3599.16     36.79 o
  -2   2   2      679.05      710.95      8.06 o
  -1   2   2     9392.23     9167.16     81.57 o
   0   2   2    62322.05    61558.07    516.09 o
   1   2   2      307.40      311.39      5.38 o
   2   2   2      377.61      412.94      5.20 o
   3   2   2     6563.82     6758.71     57.99 o
   4   2   2     4640.77     4745.18     45.73 o
   5   2   2      179.79      163.27      4.45 o
   6   2   2     7079.68     7126.33     84.81 o
   7   2   2     2114.63     2055.41     28.72 o
   8   2   2        0.87       -0.57      3.13 o
   9   2   2     1808.62     1814.08     32.77 o
  10   2   2      582.03      577.70     19.48 o
  11   2   2        2.10       -0.58      4.10 o
  -9   3   2      682.90      665.66     11.41 o
  -8   3   2        3.25        9.40      2.41 o
  -7   3   2       16.55       17.72      2.06 o
  -6   3   2     4942.20     4864.49     63.77 o
  -5   3   2      724.29      696.79     11.82 o
  -4   3   2      172.45      185.41      3.89 o
  -3   3   2     7987.53     7945.56     84.52 o
  -2   3   2    15945.98    17040.66    167.53 o
  -1   3   2      216.68      193.82      3.61 o
   0   3   2     4994.88     5022.49     43.49 o
   1   3   2    23334.72    23336.40    187.03 o
   2   3   2      358.25      329.18      4.74 o
   3   3   2     5234.87     5005.82     48.49 o
   4   3   2    14974.81    15332.47    136.23 o
   5   3   2       26.11       15.51      2.18 o
   6   3   2      319.81      288.05      6.62 o
   7   3   2     9009.53     9084.20    101.71 o
   8   3   2       72.21       88.70      4.95 o
   9   3   2       19.36       16.00      5.75 o
  10   3   2      977.20      990.11     21.40 o
  11   3   2       70.32       80.56     12.46 o
  -9   4   2      241.28      223.46      8.50 o
  -8   4   2     1482.63     1493.98     27.94 o
  -7   4   2        0.77        0.49      2.52 o
  -6   4   2      282.99      268.45      5.81 o
  -5   4   2     5320.87     5274.11     57.83 o
  -4   4   2      585.89      600.79      8.91 o
  -3   4   2      882.11      883.80     10.95 o
  -2   4   2     8700.76     8850.95     88.45 o
  -1   4   2     4585.94     4669.82     51.45 o
   0   4   2        7.16       22.73      1.89 o
   1   4   2     6444.52     6470.55     62.19 o
   2   4   2     7076.70     6771.98     61.78 o
   3   4   2      851.59      921.42     11.57 o
   4   4   2     4576.53     4388.16     43.59 o
   5   4   2     8283.93     8261.33     79.47 o
   6   4   2      471.37      440.93      8.18 o
   7   4   2      311.65      319.34      7.90 o
   8   4   2     1294.78     1246.48     21.81 o
   9   4   2       55.13       42.71      5.85 o
  10   4   2       15.55       14.64      5.33 o
  11   4   2      148.56      152.28     10.64 o
  -8   5   2      632.07      667.52     14.12 o
  -7   5   2     1314.11     1303.60     18.73 o
  -6   5   2       53.41       60.27      3.49 o
  -5   5   2      291.86      304.29      6.35 o
  -4   5   2     3017.54     2965.02     34.36 o
  -3   5   2       47.43       59.54      2.73 o
  -2   5   2       96.95       93.90      3.36 o
  -1   5   2     6179.27     6002.59     85.10 o
   0   5   2     2418.04     2437.39     26.90 o
   1   5   2        6.23        9.59      1.97 o
   2   5   2     1535.94     1511.52     18.39 o
   3   5   2       61.30       57.37      3.41 o
   4   5   2     1575.26     1570.92     19.48 o
   5   5   2     1189.60     1071.65     15.99 o
   6   5   2      438.61      427.53      8.95 o
   7   5   2     1101.03     1078.10     19.81 o
   8   5   2        2.85        2.57      4.08 o
   9   5   2      134.99      128.82     11.34 o
  10   5   2      160.78      161.16     10.72 o
  11   5   2       74.32       80.53      8.97 o
  -7   6   2      430.27      455.17      9.52 o
  -6   6   2      621.76      635.96     13.46 o
  -5   6   2      122.17      117.68      4.91 o
  -4   6   2       23.30       23.58      3.11 o
  -3   6   2      499.83      499.88      9.25 o
  -2   6   2      721.68      745.20     10.88 o
  -1   6   2      143.68      134.68      4.40 o
   0   6   2     4646.40     4533.41     48.05 o
   1   6   2     2170.45     2128.87     24.55 o
   2   6   2     1560.58     1535.08     26.33 o
   3   6   2      869.16      885.47     13.96 o
   4   6   2      580.94      556.10      9.91 o
   5   6   2     3898.06     3948.24     43.80 o
   6   6   2        3.95       -1.06      3.54 o
   7   6   2       44.83       33.84      5.34 o
   8   6   2     1115.50     1126.24     21.57 o
   9   6   2       14.63        9.84      6.86 o
  10   6   2        0.65       -5.82      5.82 o
  11   6   2      493.17      497.70     23.61 o
  -6   7   2      235.62      251.86      8.43 o
  -5   7   2        3.30       -3.18      3.65 o
  -4   7   2     1151.71     1098.41     25.66 o
  -3   7   2        8.65       13.81      3.31 o
  -2   7   2        0.73       -3.23      3.23 o
  -1   7   2     4182.70     4266.81     53.59 o
   0   7   2        4.54        8.18      2.61 o
   1   7   2       32.89       29.36      3.58 o
   2   7   2     4586.71     4496.08     60.48 o
   3   7   2      806.45      787.89     15.95 o
   4   7   2        3.10       -3.09      3.09 o
   5   7   2     3244.27     3202.78     62.31 o
   6   7   2     1976.24     1941.45     47.62 o
   7   7   2        0.07       -4.69      4.69 o
   8   7   2      439.10      423.84     14.45 o
   9   7   2      865.64      893.97     32.02 o
  10   7   2       15.07       20.76      9.25 o
  11   7   2       77.50       84.78     13.02 o
  -5   8   2       40.74       44.09      5.07 o
  -4   8   2      550.82      528.50     12.92 o
  -3   8   2     1686.87     1598.93     26.75 o
  -2   8   2        0.04       -1.11      3.56 o
  -1   8   2      905.75      901.25     23.61 o
   0   8   2     4808.91     4950.62     61.87 o
   1   8   2      148.45      166.10      7.32 o
   2   8   2        5.41        1.79      4.25 o
   3   8   2     3948.15     3656.18    108.13 o
   4   8   2     1292.85     1327.02     24.02 o
   5   8   2       10.59        6.10      4.57 o
   6   8   2     2133.53     2078.89     38.34 o
   7   8   2      868.81      873.64     24.67 o
   8   8   2       11.47        6.36      8.64 o
   9   8   2      455.56      469.14     37.07 o
  10   8   2      307.88      281.89     19.30 o
  -4   9   2        1.64        6.10      4.32 o
  -3   9   2     1406.07     1360.52     24.80 o
  -2   9   2     1429.41     1492.09     26.35 o
  -1   9   2       11.50        7.22      4.29 o
   0   9   2     1078.48     1024.35     20.19 o
   1   9   2     2625.89     2668.70     45.73 o
   2   9   2        1.06       -1.13      3.77 o
   3   9   2      154.49      132.82      8.88 o
   4   9   2     2099.81     1943.24     42.18 o
   5   9   2       24.61       17.40     14.15 o
   6   9   2       96.63       96.99     11.27 o
   7   9   2     1197.50     1229.04     31.96 o
   8   9   2       89.22       75.85      9.96 o
   9   9   2        8.84       21.09     10.31 o
  10   9   2      116.50      114.66     14.73 o
  -2  10   2      912.03      949.75     22.81 o
  -1  10   2      467.94      473.14     15.44 o
   0  10   2       51.17       51.01      6.61 o
   1  10   2      423.21      401.56     27.92 o
   2  10   2      790.59      798.99     24.28 o
   3  10   2        5.63        6.62      8.05 o
   4  10   2       17.66        1.67     10.17 o
   5  10   2      299.83      304.16     15.56 o
   6  10   2        0.79       -7.46      7.46 o
   7  10   2        0.02        4.34     11.43 o
   8  10   2      102.47      106.40     14.50 o
   9  10   2        9.28       11.54     13.13 o
   0  11   2       63.07       76.28     10.05 o
   1  11   2       97.19      105.97     18.14 o
   2  11   2       29.33       29.90     10.64 o
   3  11   2        3.83       -6.98      8.27 o
   4  11   2      202.43      220.29     17.34 o
   5  11   2        9.49       -7.27      7.27 o
   6  11   2       12.94       21.15      9.71 o
   7  11   2      305.51      363.52     22.17 o
  -5 -11   3       90.95      104.79     19.54 o
  -4 -11   3        1.66       -0.08      8.86 o
  -3 -11   3      148.46      191.86     18.46 o
  -2 -11   3       75.48       68.70     15.07 o
  -1 -11   3       63.20       54.71     11.29 o
  -8 -10   3        0.12       -1.88      9.08 o
  -7 -10   3      177.13      209.99     17.13 o
  -6 -10   3       13.29       23.62     17.78 o
  -5 -10   3       10.56       19.25      9.56 o
  -4 -10   3      528.67      545.94     20.68 o
  -3 -10   3       85.86       63.36     10.86 o
  -2 -10   3        1.51       -7.88      7.88 o
  -1 -10   3      502.83      485.36     19.01 o
   0 -10   3       98.73       94.04      9.88 o
   1 -10   3        3.56        0.04      6.02 o
   2 -10   3      368.32      367.29     16.02 o
  -9  -9   3       81.68      122.03     20.41 o
  -8  -9   3       17.79       11.57      9.43 o
  -7  -9   3      100.64      110.07     19.11 o
  -6  -9   3      529.34      519.51     35.99 o
  -5  -9   3        2.04       -6.60      6.60 o
  -4  -9   3      155.45      157.37     11.93 o
  -3  -9   3     1448.70     1429.58     36.48 o
  -2  -9   3      206.27      210.82     12.33 o
  -1  -9   3       68.57       76.80      8.85 o
   0  -9   3     1332.88     1359.86     41.29 o
   1  -9   3      145.64      123.87      8.47 o
   2  -9   3        6.45        2.29      5.09 o
   3  -9   3      737.36      735.96     23.56 o
 -10  -8   3        1.81       -7.54      7.54 o
  -9  -8   3      332.35      358.83     21.53 o
  -8  -8   3      404.57      400.99     25.54 o
  -7  -8   3       20.25       14.15      7.16 o
  -6  -8   3      466.85      500.74     18.33 o
  -5  -8   3     1400.12     1362.85     32.59 o
  -4  -8   3       35.76       26.39      6.69 o
  -3  -8   3      282.77      295.50     11.86 o
  -2  -8   3     2014.60     1965.17     35.69 o
  -1  -8   3       50.56       62.33      6.85 o
   0  -8   3      342.97      366.71     14.51 o
   1  -8   3     2410.89     2413.26     41.54 o
   2  -8   3        0.22       -1.07      4.88 o
   3  -8   3       45.04       37.66      5.59 o
   4  -8   3     1049.26     1037.95     21.35 o
   5  -8   3       87.75       93.93      7.71 o
 -10  -7   3       23.77       23.27     24.99 o
  -9  -7   3       17.13       11.28      8.90 o
  -8  -7   3      849.99      864.65     25.13 o
  -7  -7   3      183.23      153.41     10.67 o
  -6  -7   3       20.34       11.01      5.51 o
  -5  -7   3     1237.92     1259.56     23.23 o
  -4  -7   3      483.55      489.74     11.74 o
  -3  -7   3      208.02      195.90      7.45 o
  -2  -7   3     1609.47     1620.60     24.38 o
  -1  -7   3     1850.11     1928.43     25.68 o
   0  -7   3      428.90      408.08     10.04 o
   1  -7   3      142.93      147.14      6.86 o
   2  -7   3     1765.89     1888.81     29.48 o
   3  -7   3       66.14       77.96      6.01 o
   4  -7   3      190.29      206.39      8.39 o
   5  -7   3      442.30      437.40     11.55 o
   6  -7   3       21.74       22.75      4.19 o
 -10  -6   3      339.63      332.36     19.53 o
  -9  -6   3        0.40       -7.51      9.89 o
  -8  -6   3       26.66       14.90      5.70 o
  -7  -6   3      833.39      781.34     19.16 o
  -6  -6   3        8.50       13.57      4.19 o
  -5  -6   3      343.29      363.87      8.75 o
  -4  -6   3     1160.31     1156.82     19.22 o
  -3  -6   3      369.84      372.12      8.89 o
  -2  -6   3      702.23      666.12     11.93 o
  -1  -6   3      910.24      923.56     14.41 o
   0  -6   3       80.32       97.11      4.49 o
   1  -6   3     1591.50     1528.75     33.14 o
   2  -6   3        0.31        1.27      2.35 o
   3  -6   3      161.25      167.64      6.01 o
   4  -6   3     1522.53     1474.76     24.42 o
   5  -6   3      183.00      183.97      6.04 o
   6  -6   3      173.40      165.78      5.81 o
   7  -6   3      432.68      434.84      8.95 o
 -11  -5   3       38.93       58.35      8.98 o
 -10  -5   3       27.35       11.17      6.90 o
  -9  -5   3      242.27      235.02     14.59 o
  -8  -5   3      181.37      218.58      8.19 o
  -7  -5   3        3.14       -3.44      3.44 o
  -6  -5   3       67.98       66.92      4.80 o
  -5  -5   3     1326.96     1310.48     19.05 o
  -4  -5   3      429.69      397.34     11.35 o
  -3  -5   3      327.43      299.16      7.48 o
  -2  -5   3     1420.40     1381.04     23.38 o
  -1  -5   3     1510.85     1456.34     17.09 o
   0  -5   3      646.73      644.21      9.02 o
   1  -5   3      399.90      390.83      7.68 o
   2  -5   3     6504.44     6486.97     70.74 o
   3  -5   3      277.24      295.93      5.69 o
   4  -5   3      311.89      286.47      6.85 o
   5  -5   3     2097.76     2010.73     26.41 o
   6  -5   3       80.49       83.94      3.72 o
   7  -5   3       30.62       38.93      3.30 o
   8  -5   3      637.28      617.74     24.42 o
 -11  -4   3        9.58       13.45      6.37 o
 -10  -4   3      366.44      422.96     14.74 o
  -9  -4   3       41.93       23.52      5.78 o
  -8  -4   3        8.05       12.03      4.05 o
  -7  -4   3     1379.61     1399.83     21.77 o
  -6  -4   3        1.53        2.62      2.70 o
  -5  -4   3       22.30       19.77      2.81 o
  -4  -4   3     7466.04     7262.71     74.61 o
  -3  -4   3     6121.60     5954.77     58.27 o
  -2  -4   3      114.06      100.34      4.79 o
  -1  -4   3     3976.22     3819.24     38.32 o
   0  -4   3     4307.72     4610.10     42.71 o
   1  -4   3      235.33      212.53      5.18 o
   2  -4   3     2913.07     2816.88     32.07 o
   3  -4   3     8888.67     8912.59     95.03 o
   4  -4   3        3.54        6.75      1.94 o
   5  -4   3      966.21      961.91     12.57 o
   6  -4   3     2857.30     2783.19     41.12 o
   7  -4   3       98.73       79.21      5.68 o
   8  -4   3       19.14       14.05      4.18 o
 -11  -3   3        8.74       11.76      5.88 o
 -10  -3   3      275.21      300.76     10.86 o
  -9  -3   3      908.04     1024.15     20.30 o
  -8  -3   3        0.62        1.35      4.20 o
  -7  -3   3      313.20      335.84      7.73 o
  -6  -3   3     2907.00     2801.18     29.83 o
  -5  -3   3      357.59      366.67      6.57 o
  -4  -3   3      898.21      904.37     11.73 o
  -3  -3   3    24526.26    23915.32    210.61 o
  -2  -3   3     1544.89     1512.43     15.87 o
  -1  -3   3       82.68       72.97      2.71 o
   0  -3   3    17196.75    16691.17    140.67 o
   1  -3   3     2330.43     2418.47     25.88 o
   2  -3   3      510.86      512.80      7.71 o
   3  -3   3     4933.16     5101.97     55.02 o
   4  -3   3     4561.29     4331.09     59.77 o
   5  -3   3        0.33        0.88      2.15 o
   6  -3   3     1381.38     1369.20     26.83 o
   7  -3   3     1727.35     1592.38     42.40 o
   8  -3   3       75.06       85.29      6.71 o
   9  -3   3        4.01        8.63      4.07 o
 -11  -2   3      141.49      174.64      8.87 o
 -10  -2   3        0.04       -2.19      4.28 o
  -9  -2   3     1069.24     1036.15     19.92 o
  -8  -2   3      905.24      939.28     27.09 o
  -7  -2   3       24.11       16.89      2.99 o
  -6  -2   3     1921.36     2003.06     23.56 o
  -5  -2   3    10656.76    10355.96    109.97 o
  -4  -2   3      173.08      172.30      4.30 o
  -3  -2   3      451.56      589.32      7.78 o
  -2  -2   3    28335.00    28489.50    276.85 o
  -1  -2   3      233.75      234.32      4.53 o
   0  -2   3        5.28       12.26      3.08 o
   1  -2   3     6606.44     6650.95     63.13 o
   2  -2   3       62.33       60.55      3.76 o
   3  -2   3       81.32       76.89      2.46 o
   4  -2   3     3462.87     3229.18     47.09 o
   5  -2   3      749.71      655.84     15.39 o
   6  -2   3      329.67      344.18      7.41 o
   7  -2   3      464.31      462.69     10.29 o
   8  -2   3      388.88      366.08      7.77 o
   9  -2   3      484.12      470.25     11.72 o
  10  -2   3        6.30        9.18      3.03 o
 -11  -1   3      461.90      484.91     13.46 o
 -10  -1   3      103.67      118.44      7.10 o
  -9  -1   3       15.56        3.15      4.16 o
  -8  -1   3     1383.99     1349.54     28.55 o
  -7  -1   3      571.15      537.56      9.16 o
  -6  -1   3      259.00      262.26      5.97 o
  -5  -1   3     1936.41     2051.21     23.29 o
  -4  -1   3     2949.26     2896.10     29.29 o
  -3  -1   3      241.20      208.86      3.99 o
  -2  -1   3     1970.45     2113.66     18.82 o
  -1  -1   3     3289.55     3386.51     31.58 o
   0  -1   3       65.24       13.25      1.73 o
   1  -1   3      166.71      195.69      3.58 o
   2  -1   3     5478.20     5256.29     53.02 o
   3  -1   3     1774.27     1916.42     21.70 o
   4  -1   3     2363.75     2452.49     27.17 o
   5  -1   3      247.46      231.80      4.47 o
   6  -1   3      188.49      220.42      5.59 o
   7  -1   3      853.33      864.99     12.06 o
   8  -1   3      123.42      129.10      4.15 o
   9  -1   3       12.27       13.53      2.66 o
  10  -1   3      782.09      790.30     13.76 o
 -10   0   3      472.83      481.43     12.49 o
  -9   0   3        4.08        4.20      4.04 o
  -8   0   3       12.10       23.42      3.77 o
  -7   0   3     1014.69      974.44     13.08 o
  -6   0   3      161.66      170.68      7.22 o
  -5   0   3     2851.87     2838.38     30.67 o
  -4   0   3     2115.97     2193.67     25.94 o
  -3   0   3      312.54      232.68      4.90 o
  -2   0   3      483.12      416.58      5.46 o
  -1   0   3      533.07      426.15      5.37 o
   0   0   3      294.20      305.08      5.09 o
   1   0   3     6171.40     6162.52     52.95 o
   2   0   3       30.98       30.67      1.71 o
   3   0   3      148.05       99.11      3.40 o
   4   0   3    14490.21    14666.93    154.42 o
   5   0   3     3223.56     3381.09     37.22 o
   6   0   3      317.95      283.41      5.83 o
   7   0   3     1283.98     1296.03     17.54 o
   8   0   3     1868.88     1822.03     26.28 o
   9   0   3        4.01        4.78      2.81 o
  10   0   3      228.82      224.44      7.96 o
  11   0   3      561.37      553.11     13.50 o
 -10   1   3        2.31       -0.36      3.86 o
  -9   1   3      137.95      149.72      6.67 o
  -8   1   3      587.60      551.66     11.02 o
  -7   1   3      301.78      331.99      7.33 o
  -6   1   3      211.83      209.25      5.96 o
  -5   1   3     3029.85     3042.91     32.42 o
  -4   1   3     3100.03     3031.60     32.06 o
  -3   1   3     1031.65     1102.04     14.17 o
  -2   1   3     4466.81     4594.77     40.03 o
  -1   1   3     9508.14     9865.21     80.18 o
   0   1   3      514.42      660.96      7.79 o
   1   1   3     3525.16     3647.16     33.66 o
   2   1   3    19928.16    19466.96    171.79 o
   3   1   3     8893.63     9204.40     82.20 o
   4   1   3      646.00      800.45     13.57 o
   5   1   3     5190.15     5333.44     58.06 o
   6   1   3     2559.57     2375.47     27.61 o
   7   1   3       42.04       50.94      2.97 o
   8   1   3     2281.55     2355.97     33.72 o
   9   1   3     1168.49     1159.95     21.58 o
  10   1   3        1.62        5.35      4.71 o
  11   1   3      321.67      344.85     11.09 o
 -10   2   3      468.75      499.42     16.78 o
  -9   2   3        0.12       -0.80      3.26 o
  -8   2   3       12.71       19.77      3.32 o
  -7   2   3     2991.79     2940.00     37.56 o
  -6   2   3      478.44      457.70      8.19 o
  -5   2   3      220.88      225.39      5.87 o
  -4   2   3     9788.52     9740.39     97.13 o
  -3   2   3    11823.58    11559.44    114.67 o
  -2   2   3        3.89        3.20      1.76 o
  -1   2   3     5811.65     6031.30     54.57 o
   0   2   3     9409.36     9509.35     80.85 o
   1   2   3       54.19       49.76      2.18 o
   2   2   3    12822.33    13200.84    116.95 o
   3   2   3    24270.10    24207.25    224.97 o
   4   2   3      216.33      221.49      4.46 o
   5   2   3      265.06      253.45      5.66 o
   6   2   3    11679.15    11548.65    180.42 o
   7   2   3      287.76      262.42      6.43 o
   8   2   3      274.03      285.59     10.87 o
   9   2   3     1820.83     1754.26     30.79 o
  10   2   3      212.30      218.92      9.34 o
  11   2   3       19.24       16.28      5.78 o
  -9   3   3      929.28      944.26     17.18 o
  -8   3   3        0.10       -2.73      2.73 o
  -7   3   3      125.12      124.43      4.88 o
  -6   3   3     4854.68     4842.53     54.08 o
  -5   3   3      233.23      211.68      5.22 o
  -4   3   3      445.85      453.17      6.83 o
  -3   3   3    10670.96    11020.29    109.57 o
  -2   3   3     3920.96     4127.06     45.89 o
  -1   3   3     1278.98     1314.90     14.35 o
   0   3   3    13322.03    13268.94    124.64 o
   1   3   3     1555.19     1470.82     16.10 o
   2   3   3     7506.29     7714.52     66.50 o
   3   3   3     6553.73     6788.63     65.11 o
   4   3   3    12966.24    12682.99    147.09 o
   5   3   3        0.21       -0.06      1.88 o
   6   3   3      553.52      573.71     13.31 o
   7   3   3     1769.91     1636.45     21.64 o
   8   3   3       42.20       42.32      4.61 o
   9   3   3        0.08        1.67      4.17 o
  10   3   3      163.22      179.90      9.14 o
  11   3   3       15.93        3.18      4.88 o
  -8   4   3     1048.72     1044.65     18.22 o
  -7   4   3       31.39       26.94      3.53 o
  -6   4   3      406.24      456.14     10.00 o
  -5   4   3     4291.61     4295.99     48.44 o
  -4   4   3       21.41       27.52      5.15 o
  -3   4   3       22.42       15.61      2.11 o
  -2   4   3     5709.28     5767.50     63.33 o
  -1   4   3     2666.74     2745.48     31.74 o
   0   4   3       63.36       69.57      2.70 o
   1   4   3     5302.71     5239.09     51.19 o
   2   4   3       98.47      102.52      4.38 o
   3   4   3     3071.33     3216.61     33.01 o
   4   4   3     2328.52     2211.85     25.40 o
   5   4   3      762.56      675.66      9.93 o
   6   4   3     1503.39     1482.79     19.32 o
   7   4   3        2.63       -1.63      2.79 o
   8   4   3      134.34      143.93      6.87 o
   9   4   3      360.84      349.19     15.31 o
  10   4   3      138.59      137.39      8.55 o
  11   4   3       12.34        5.44      6.34 o
  -8   5   3      301.50      307.54      8.96 o
  -7   5   3      598.53      581.54     11.36 o
  -6   5   3      114.06       92.62      4.67 o
  -5   5   3       11.59       27.62      4.72 o
  -4   5   3      850.04      838.73     12.73 o
  -3   5   3      652.58      634.98      9.55 o
  -2   5   3       12.74       11.30      2.15 o
  -1   5   3     2980.11     3033.95     33.17 o
   0   5   3     5029.88     5282.10     58.78 o
   1   5   3     1465.32     1451.36     16.80 o
   2   5   3     6013.96     6010.68     62.51 o
   3   5   3      423.18      464.78      8.37 o
   4   5   3     5445.54     5488.69     58.04 o
   5   5   3      111.86       97.22      4.71 o
   6   5   3      250.32      258.35      7.05 o
   7   5   3     1911.63     1912.95     28.09 o
   8   5   3       17.61        6.22      4.67 o
   9   5   3       84.90       75.07      7.39 o
  10   5   3      857.84      887.61     24.77 o
  11   5   3       67.19       60.63      8.43 o
  -7   6   3      191.01      190.69      7.74 o
  -6   6   3        0.80       -1.95      3.22 o
  -5   6   3     1424.06     1356.87     20.56 o
  -4   6   3        6.32       12.34      3.21 o
  -3   6   3      262.34      281.34      7.78 o
  -2   6   3     4387.77     4369.86     47.80 o
  -1   6   3      451.81      410.14     11.60 o
   0   6   3      198.00      208.41      6.16 o
   1   6   3     7986.14     8351.02     80.68 o
   2   6   3     1263.56     1279.80     24.92 o
   3   6   3        0.24       -2.36      2.36 o
   4   6   3     4787.52     4714.89     51.15 o
   5   6   3     3156.61     3200.95     36.59 o
   6   6   3        0.36       -3.00      3.00 o
   7   6   3     1404.39     1411.95     24.81 o
   8   6   3     1662.68     1750.39     33.00 o
   9   6   3        1.24       -3.71      6.83 o
  10   6   3      159.80      155.18     11.04 o
  11   6   3      663.11      698.20     23.37 o
  -6   7   3       53.48       57.11      5.24 o
  -5   7   3      501.44      520.98     13.09 o
  -4   7   3     1856.42     1749.10     28.25 o
  -3   7   3       23.99       17.26      3.97 o
  -2   7   3      644.79      656.62     12.94 o
  -1   7   3     4571.30     4585.34     53.07 o
   0   7   3      121.78      118.87      4.77 o
   1   7   3      252.27      262.78      7.35 o
   2   7   3     8760.19     8555.69     94.64 o
   3   7   3     1839.51     1837.79     26.84 o
   4   7   3       11.04        9.62      3.36 o
   5   7   3     3706.24     3678.19     42.00 o
   6   7   3     1743.37     1777.99     40.66 o
   7   7   3        1.92       -0.89      4.66 o
   8   7   3      957.51      979.95     22.87 o
   9   7   3      664.22      689.05     27.24 o
  10   7   3        9.13       11.16     12.48 o
  11   7   3       85.14      116.72     29.21 o
  -5   8   3       13.20       20.96      4.62 o
  -4   8   3     1447.02     1436.97     25.23 o
  -3   8   3     1863.04     1866.95     30.72 o
  -2   8   3        2.11        3.90      3.81 o
  -1   8   3     1515.32     1483.12     25.52 o
   0   8   3     4108.45     4099.72     52.73 o
   1   8   3        0.22        4.66      3.69 o
   2   8   3      247.91      238.53     17.53 o
   3   8   3     4077.18     4024.73     97.82 o
   4   8   3       67.32       60.65      5.97 o
   5   8   3        7.86        4.84      4.62 o
   6   8   3     2546.41     2460.90     43.76 o
   7   8   3      147.74      143.10     12.50 o
   8   8   3       29.24       36.13      7.71 o
   9   8   3      396.32      399.82     21.81 o
  10   8   3       94.36       94.80     14.75 o
  -4   9   3        0.97        6.89      4.38 o
  -3   9   3      987.01      972.39     20.15 o
  -2   9   3      727.46      724.42     17.44 o
  -1   9   3       10.22        5.99      4.37 o
   0   9   3     1087.97     1131.51     23.40 o
   1   9   3      860.14      834.08     20.18 o
   2   9   3      134.17      146.50     10.34 o
   3   9   3        7.44       -1.48      4.48 o
   4   9   3      756.28      754.11     22.68 o
   5   9   3       20.24       19.99      6.70 o
   6   9   3        0.15        0.24      7.13 o
   7   9   3      222.13      187.70     15.50 o
   8   9   3        5.88       -4.21      6.78 o
   9   9   3       93.77       86.22     12.70 o
  10   9   3       29.92       18.42     10.32 o
  -2  10   3      558.40      552.84     17.09 o
  -1  10   3       92.50       92.71      8.37 o
   0  10   3      244.92      253.43     11.55 o
   1  10   3      146.11      138.12      9.12 o
   2  10   3       44.28       45.18      7.29 o
   3  10   3      567.91      573.36     24.58 o
   4  10   3        0.68        4.69      6.05 o
   5  10   3      111.07       86.65      9.79 o
   6  10   3      514.14      551.24     25.86 o
   7  10   3       79.98       57.52     11.62 o
   8  10   3       74.15       86.30     13.18 o
   9  10   3      209.96      227.47     25.89 o
   0  11   3      114.35      143.78     11.94 o
   1  11   3      451.30      439.35     25.75 o
   2  11   3       40.69       35.56     10.35 o
   3  11   3       83.09       94.06     13.39 o
   4  11   3     1131.84     1150.17     39.55 o
   5  11   3       26.74       19.32      9.22 o
   6  11   3       48.35       39.48     10.96 o
   7  11   3      484.12      536.98     27.23 o
  -4 -11   4        6.57       -3.46     11.11 o
  -3 -11   4        0.56        5.10      8.52 o
  -7 -10   4      197.70      190.10     22.25 o
  -6 -10   4        2.04        5.49      8.82 o
  -5 -10   4       92.83       81.40     12.08 o
  -4 -10   4      409.91      389.06     29.07 o
  -3 -10   4       29.59        6.77      9.23 o
  -2 -10   4       39.02       29.55      9.89 o
  -1 -10   4      681.83      746.63     50.96 o
   0 -10   4      131.28      143.37     11.95 o
   1 -10   4        0.30       -6.22      6.22 o
  -8  -9   4        5.04        1.75      8.47 o
  -7  -9   4      220.74      224.33     20.92 o
  -6  -9   4      426.95      448.94     29.21 o
  -5  -9   4        9.24       17.36      7.30 o
  -4  -9   4      334.93      332.00     26.47 o
  -3  -9   4      942.53      947.16     43.39 o
  -2  -9   4        4.28       -3.65      6.24 o
  -1  -9   4       25.45       39.57      8.90 o
   0  -9   4     1201.04     1248.72     31.16 o
   1  -9   4       22.53       26.56      7.11 o
   2  -9   4        4.42       -1.08      6.51 o
   3  -9   4      611.08      646.43     17.40 o
  -9  -8   4      364.64      396.05     32.38 o
  -8  -8   4       53.03       44.36      8.69 o
  -7  -8   4        3.89        8.47      6.62 o
  -6  -8   4      856.94      840.97     30.12 o
  -5  -8   4      221.23      185.88     11.72 o
  -4  -8   4       70.28       70.76      8.56 o
  -3  -8   4     1046.46     1071.20     27.42 o
  -2  -8   4     1101.57     1167.68     25.12 o
  -1  -8   4      499.40      453.46     12.53 o
   0  -8   4        4.78        8.67      5.24 o
   1  -8   4      825.44      878.49     20.24 o
   2  -8   4       22.64        7.23      6.60 o
   3  -8   4       24.03       14.74      5.19 o
   4  -8   4      324.05      387.91     12.32 o
 -10  -7   4        0.29        4.75     10.67 o
  -9  -7   4        5.65       15.24      9.33 o
  -8  -7   4      480.89      459.44     18.43 o
  -7  -7   4        0.24        1.59      6.05 o
  -6  -7   4      119.02      114.15      9.85 o
  -5  -7   4      541.53      587.28     16.48 o
  -4  -7   4       32.38       29.91      5.24 o
  -3  -7   4      460.47      479.50     17.45 o
  -2  -7   4      491.09      529.43     12.14 o
  -1  -7   4      150.35      153.30      7.42 o
   0  -7   4      657.21      614.60     14.11 o
   1  -7   4        0.30        0.06      4.53 o
   2  -7   4        1.49       -1.31      4.18 o
   3  -7   4      802.62      740.59     16.89 o
   4  -7   4       76.01       76.83      5.92 o
   5  -7   4      150.48      161.95      7.47 o
   6  -7   4      383.12      360.42     10.87 o
 -10  -6   4      116.88       84.52     12.70 o
  -9  -6   4      100.26      123.04     17.74 o
  -8  -6   4        3.19       17.63      8.83 o
  -7  -6   4      305.78      304.79     12.13 o
  -6  -6   4      596.03      544.17     16.36 o
  -5  -6   4      325.68      340.70      9.51 o
  -4  -6   4      151.54      169.84      6.29 o
  -3  -6   4     1210.37     1220.31     18.48 o
  -2  -6   4     1833.88     1805.97     28.90 o
  -1  -6   4      752.23      763.24     13.07 o
   0  -6   4      137.18      149.82      5.01 o
   1  -6   4     2824.42     2803.21     35.07 o
   2  -6   4       76.13       85.91      4.90 o
   3  -6   4      332.29      344.37      9.42 o
   4  -6   4     2022.38     2022.08     30.34 o
   5  -6   4       76.83       93.41      5.09 o
   6  -6   4       18.11       16.63      3.44 o
   7  -6   4      654.39      653.90     19.45 o
 -10  -5   4        1.39        0.91      6.10 o
  -9  -5   4        0.91       -1.80      5.36 o
  -8  -5   4      844.57      934.76     19.22 o
  -7  -5   4       26.17       46.28      5.40 o
  -6  -5   4        1.26       -0.49      2.70 o
  -5  -5   4     1845.53     1763.69     23.16 o
  -4  -5   4     1476.78     1395.11     17.18 o
  -3  -5   4        8.17        6.44      2.93 o
  -2  -5   4     3333.29     3208.89     38.46 o
  -1  -5   4     4335.99     4240.73     48.93 o
   0  -5   4        2.62        2.11      2.05 o
   1  -5   4     2241.62     2195.60     27.11 o
   2  -5   4     4182.53     4292.81     48.56 o
   3  -5   4       29.41       36.96      2.93 o
   4  -5   4      911.43      914.75     15.77 o
   5  -5   4     2932.67     2972.43     41.02 o
   6  -5   4       44.37       52.86      3.78 o
   7  -5   4       21.53       14.82      3.18 o
   8  -5   4      602.13      561.20     15.26 o
 -11  -4   4       96.70      114.28      9.26 o
 -10  -4   4      522.46      559.60     17.25 o
  -9  -4   4        0.40       -1.61      6.05 o
  -8  -4   4      119.78      116.21      7.21 o
  -7  -4   4     1464.38     1504.78     23.41 o
  -6  -4   4      225.36      263.98      7.56 o
  -5  -4   4      588.97      629.18     10.86 o
  -4  -4   4     6474.05     6193.44     61.15 o
  -3  -4   4      213.20      191.46      5.65 o
  -2  -4   4       37.80       38.05      2.43 o
  -1  -4   4    18455.39    18486.03    213.60 o
   0  -4   4     4517.91     4404.55     44.93 o
   1  -4   4      555.53      619.08     10.07 o
   2  -4   4     3666.51     3846.52     43.39 o
   3  -4   4     3580.24     3722.64     41.85 o
   4  -4   4      221.62      241.76      6.16 o
   5  -4   4      984.41      908.95     13.54 o
   6  -4   4     1905.10     1879.39     33.11 o
   7  -4   4       47.01       39.83      4.14 o
   8  -4   4       13.40        6.79      3.02 o
 -11  -3   4        0.56        3.94      5.65 o
 -10  -3   4      438.91      459.71     19.93 o
  -9  -3   4      480.28      488.12     13.56 o
  -8  -3   4       52.92       52.91      5.76 o
  -7  -3   4      953.44      945.59     16.63 o
  -6  -3   4     3578.29     3364.48     54.60 o
  -5  -3   4       41.90       40.78      3.38 o
  -4  -3   4      715.85      697.15     10.74 o
  -3  -3   4    19412.66    19838.68    176.33 o
  -2  -3   4       20.64       23.68      2.24 o
  -1  -3   4      735.01      732.05     10.74 o
   0  -3   4     6466.01     6667.69     64.23 o
   1  -3   4      912.13     1004.50     12.73 o
   2  -3   4       15.16       18.53      2.80 o
   3  -3   4     2031.12     2018.51     23.77 o
   4  -3   4      522.91      480.01      8.98 o
   5  -3   4      683.05      695.26     11.64 o
   6  -3   4      663.15      594.07     10.45 o
   7  -3   4      586.69      569.26      9.95 o
   8  -3   4      451.13      431.48      8.34 o
   9  -3   4       10.91       14.48      3.29 o
 -10  -2   4        0.17       -4.34      4.34 o
  -9  -2   4      855.15      838.41     17.92 o
  -8  -2   4      298.46      286.91      9.85 o
  -7  -2   4      167.36      186.81      6.39 o
  -6  -2   4     1109.01     1083.74     15.07 o
  -5  -2   4     1303.82     1262.31     15.99 o
  -4  -2   4      496.78      529.33      7.90 o
  -3  -2   4     2470.38     2460.93     23.47 o
  -2  -2   4     7360.19     7639.37     73.52 o
  -1  -2   4     1951.40     1737.32     19.01 o
   0  -2   4      792.19      737.94      9.58 o
   1  -2   4     2932.33     2957.24     29.75 o
   2  -2   4      685.89      716.43     11.18 o
   3  -2   4     2031.18     1975.15     24.86 o
   4  -2   4      832.92      816.12     10.82 o
   5  -2   4      186.17      193.69      4.90 o
   6  -2   4     1199.67     1253.92     16.84 o
   7  -2   4       89.09       80.96      3.38 o
   8  -2   4        3.68        9.72      2.51 o
   9  -2   4     1004.42      927.91     15.15 o
  10  -2   4       21.15       19.98      3.81 o
 -10  -1   4        6.78        4.35      4.62 o
  -9  -1   4       11.97       19.09      4.96 o
  -8  -1   4      887.71      833.49     16.89 o
  -7  -1   4       10.76       12.13      3.25 o
  -6  -1   4     1609.49     1648.64     22.00 o
  -5  -1   4      636.72      614.34      9.76 o
  -4  -1   4      164.98      183.19      6.51 o
  -3  -1   4     6307.62     6375.59     55.76 o
  -2  -1   4      231.38      220.03      4.62 o
  -1  -1   4     1825.18     1966.98     19.87 o
   0  -1   4      201.62      240.41      4.60 o
   1  -1   4     2348.46     2298.76     22.53 o
   2  -1   4      242.58      182.21      3.94 o
   3  -1   4    11482.53    11982.59    126.99 o
   4  -1   4     2179.08     2242.10     25.81 o
   5  -1   4      357.37      328.83      5.66 o
   6  -1   4     1768.70     1726.86     22.39 o
   7  -1   4     2353.73     2309.54     29.18 o
   8  -1   4        5.55        7.65      2.68 o
   9  -1   4      199.11      214.70     10.27 o
  10  -1   4      821.78      780.76     16.06 o
 -10   0   4      169.96      148.54      7.73 o
  -9   0   4      372.62      407.23     11.75 o
  -8   0   4      254.61      270.63      9.16 o
  -7   0   4      313.19      310.55      8.69 o
  -6   0   4     1013.52      972.82     13.43 o
  -5   0   4     4803.87     4705.80     53.15 o
  -4   0   4      119.22      134.01      4.54 o
  -3   0   4     3601.88     3427.40     32.66 o
  -2   0   4    10340.52    10032.13    111.70 o
  -1   0   4      415.66      394.33      5.72 o
   0   0   4      124.06      139.89      3.54 o
   1   0   4    10389.20    10558.67     90.01 o
   2   0   4     6112.35     6137.18     55.85 o
   3   0   4     2438.11     2679.14     33.10 o
   4   0   4    13970.70    14111.65    149.19 o
   5   0   4     2730.94     2816.82     32.07 o
   6   0   4      135.79      137.72      4.12 o
   7   0   4     2206.88     2171.66     31.09 o
   8   0   4     1620.59     1536.74     23.43 o
   9   0   4       10.80        9.37      3.01 o
  10   0   4      418.20      446.13     11.79 o
 -10   1   4        2.33       -1.34      4.24 o
  -9   1   4        0.10        0.62      4.02 o
  -8   1   4     1351.28     1410.39     21.80 o
  -7   1   4      685.45      694.85     17.15 o
  -6   1   4       46.70       42.40      2.94 o
  -5   1   4     4489.34     4482.58     47.20 o
  -4   1   4     8716.06     8585.95     93.01 o
  -3   1   4        6.13        3.48      1.86 o
  -2   1   4     7062.70     7075.98     67.65 o
  -1   1   4    11856.80    11462.01    114.53 o
   0   1   4        6.26       34.92      2.23 o
   1   1   4     3774.94     3988.17     37.25 o
   2   1   4    18540.88    19437.20    181.39 o
   3   1   4      225.85      267.87      4.97 o
   4   1   4     1185.11     1154.48     15.10 o
   5   1   4    18674.97    18441.60    266.96 o
   6   1   4      565.51      582.53      9.47 o
   7   1   4      702.56      691.44     11.47 o
   8   1   4     2256.53     2094.75     35.13 o
   9   1   4      360.09      320.43      9.01 o
  10   1   4       56.21       41.92      4.95 o
  11   1   4      275.27      269.52     10.30 o
  -9   2   4        1.45       -3.20      3.74 o
  -8   2   4       40.08       36.11      4.19 o
  -7   2   4     2604.13     2743.57     36.39 o
  -6   2   4      567.92      591.10     10.70 o
  -5   2   4       79.53       78.08      3.37 o
  -4   2   4     7201.09     7349.45     87.96 o
  -3   2   4     3556.09     3640.10     41.47 o
  -2   2   4      631.89      627.45      9.47 o
  -1   2   4    13913.53    14005.48    124.65 o
   0   2   4     8262.92     8355.56     75.50 o
   1   2   4     7517.82     7990.91     65.91 o
   2   2   4     5077.99     5156.53     50.17 o
   3   2   4    14896.44    15431.04    144.68 o
   4   2   4     1344.58     1454.40     16.27 o
   5   2   4      531.50      489.96      9.33 o
   6   2   4     3669.77     3636.29     61.83 o
   7   2   4        4.33        3.26      2.77 o
   8   2   4        2.08        4.64      4.05 o
   9   2   4      432.81      415.72     23.13 o
  10   2   4       70.62       71.19      7.29 o
  11   2   4       83.84       81.97      6.74 o
  -9   3   4      580.09      577.77     13.46 o
  -8   3   4        5.33        8.18      4.37 o
  -7   3   4      172.64      173.90      6.43 o
  -6   3   4     2375.24     2442.48     32.57 o
  -5   3   4       28.83       33.89      3.14 o
  -4   3   4      206.91      229.56      5.33 o
  -3   3   4     5726.75     5667.04     58.49 o
  -2   3   4     1906.02     2144.01     24.27 o
  -1   3   4     1226.25     1119.02     13.08 o
   0   3   4     1651.65     1749.35     19.06 o
   1   3   4     3651.18     3711.82     39.50 o
   2   3   4     5349.37     5834.15     53.97 o
   3   3   4     3003.28     3268.96     33.28 o
   4   3   4     1347.58     1390.92     18.33 o
   5   3   4     3451.71     3517.52     37.98 o
   6   3   4        0.61        7.02      2.60 o
   7   3   4      706.64      686.11     20.50 o
   8   3   4      495.60      456.80     12.99 o
   9   3   4      300.87      292.68     10.72 o
  10   3   4       12.01        4.12      4.76 o
  11   3   4      197.36      201.35     11.44 o
  -8   4   4      265.14      253.30     10.04 o
  -7   4   4       92.04      109.53      6.36 o
  -6   4   4       13.42       16.12      4.36 o
  -5   4   4      723.80      730.43     13.05 o
  -4   4   4      198.20      197.82      5.18 o
  -3   4   4      215.05      233.51      6.41 o
  -2   4   4     2600.08     2786.98     33.09 o
  -1   4   4     4598.92     4380.20     49.16 o
   0   4   4     7384.52     7541.05     72.48 o
   1   4   4     3303.12     3478.67     33.57 o
   2   4   4      135.61      134.92      5.15 o
   3   4   4     6457.14     6576.65     73.10 o
   4   4   4        3.39        2.33      2.07 o
   5   4   4        7.27        1.96      2.36 o
   6   4   4     2866.78     2893.67     37.89 o
   7   4   4      103.64      106.03      5.06 o
   8   4   4      145.54      155.93      7.08 o
   9   4   4     1923.98     1934.34     57.49 o
  10   4   4      136.69      120.71      8.16 o
  11   4   4        2.20       -3.31      6.48 o
  -7   5   4        0.04       -5.98      5.98 o
  -6   5   4     1272.04     1269.62     21.89 o
  -5   5   4        0.25       -0.90      2.94 o
  -4   5   4      136.17      141.67      5.75 o
  -3   5   4     3818.77     3733.89     40.54 o
  -2   5   4      420.12      421.81      8.68 o
  -1   5   4     1035.86     1048.56     15.09 o
   0   5   4     5327.17     5291.69     55.40 o
   1   5   4     4793.33     4717.67     55.75 o
   2   5   4      993.93      988.41     13.89 o
   3   5   4     4798.84     4703.21     54.08 o
   4   5   4     3548.96     3430.32     38.23 o
   5   5   4       50.39       60.97      4.10 o
   6   5   4     1480.75     1436.69     19.18 o
   7   5   4     3570.81     3543.98     54.06 o
   8   5   4        0.18       -0.44      3.69 o
   9   5   4      197.35      194.94      9.64 o
  10   5   4     1332.62     1307.04     32.19 o
  11   5   4       98.46      100.60      9.65 o
  -7   6   4       51.41       69.49      5.74 o
  -6   6   4      428.75      404.21     11.49 o
  -5   6   4     1990.47     1959.61     31.19 o
  -4   6   4       31.84       31.23      3.88 o
  -3   6   4      953.81      948.20     16.23 o
  -2   6   4     4665.57     4676.86     53.83 o
  -1   6   4       49.36       44.62      3.39 o
   0   6   4      118.31      123.18      4.98 o
   1   6   4     9370.49     9264.03    111.50 o
   2   6   4     1952.87     1880.83     24.53 o
   3   6   4      178.23      189.46      6.44 o
   4   6   4     7269.00     7209.07     75.87 o
   5   6   4     4306.53     4180.18     49.60 o
   6   6   4        3.49       -1.57      2.92 o
   7   6   4      863.09      879.12     18.17 o
   8   6   4     1264.34     1287.14     26.73 o
   9   6   4        7.49        4.24      5.71 o
  10   6   4      120.54      157.30     15.73 o
  11   6   4      561.00      559.35     20.94 o
  -6   7   4       14.44       26.22      4.80 o
  -5   7   4     1274.90     1244.79     22.86 o
  -4   7   4     1606.07     1597.09     27.14 o
  -3   7   4        7.67       11.52      4.00 o
  -2   7   4     1485.59     1452.68     24.80 o
  -1   7   4     5714.42     5687.62     70.27 o
   0   7   4      181.64      189.98      7.82 o
   1   7   4      221.66      208.75      9.15 o
   2   7   4     4170.47     4156.61     46.09 o
   3   7   4      295.31      310.76      9.11 o
   4   7   4      232.87      225.19      8.58 o
   5   7   4     3706.74     3651.88     42.00 o
   6   7   4      245.90      230.20     13.39 o
   7   7   4      151.73      179.32     14.88 o
   8   7   4      586.23      568.96     16.84 o
   9   7   4      243.39      267.82     51.64 o
  10   7   4       60.68       54.81     15.43 o
  11   7   4       50.20       46.89     11.24 o
  -5   8   4        0.26        0.74      4.19 o
  -4   8   4      912.27      858.66     24.07 o
  -3   8   4      539.27      534.75     14.11 o
  -2   8   4       14.13       10.08      4.41 o
  -1   8   4     1742.92     1773.68     29.67 o
   0   8   4     1438.64     1445.32     25.63 o
   1   8   4      175.60      173.20      7.85 o
   2   8   4      158.97      154.48      7.70 o
   3   8   4      970.90      959.26     25.62 o
   4   8   4        1.50       -3.65      3.65 o
   5   8   4       22.21       29.31      5.53 o
   6   8   4      335.29      331.60     15.26 o
   7   8   4        1.89       -5.08      5.08 o
   8   8   4      107.30      111.09     19.58 o
   9   8   4       47.84       59.00     15.07 o
  10   8   4        3.55       -8.26      8.26 o
  -3   9   4      690.15      732.60     17.34 o
  -2   9   4       92.55      119.35      9.13 o
  -1   9   4      620.85      650.76     20.57 o
   0   9   4      190.52      185.80     13.10 o
   1   9   4      173.52      195.51      9.95 o
   2   9   4      592.21      572.66     16.66 o
   3   9   4       42.79       56.57      9.76 o
   4   9   4      109.14      102.63     12.22 o
   5   9   4      661.19      703.97     22.28 o
   6   9   4      160.72      144.75     13.05 o
   7   9   4      162.52      173.32     15.29 o
   8   9   4      374.14      413.10     22.06 o
   9   9   4      376.54      389.30     22.49 o
  -2  10   4      143.94      144.14     10.69 o
  -1  10   4      165.35      210.77     11.09 o
   0  10   4      768.87      784.99     20.63 o
   1  10   4       11.96       -0.12      5.23 o
   2  10   4      155.06      176.42     13.92 o
   3  10   4     1355.51     1358.16     46.29 o
   4  10   4        7.79        0.82      7.70 o
   5  10   4       83.58       76.53      9.77 o
   6  10   4     1186.62     1235.60     40.03 o
   7  10   4       47.09       48.27     11.03 o
   8  10   4       31.80       11.43     10.24 o
   1  11   4      742.76      823.58     32.15 o
   2  11   4        7.78       26.37      9.68 o
   3  11   4      500.60      526.71     25.59 o
   4  11   4     1000.52     1049.79     37.92 o
   5  11   4        4.43        6.92     11.61 o
   6  11   4      224.65      239.85     24.95 o
   7  11   4      742.80      781.71     32.46 o
  -6 -10   5        0.39       -7.85      8.43 o
  -5 -10   5      102.96       95.21     28.23 o
  -4 -10   5      507.38      485.18     24.30 o
  -3 -10   5        9.01        4.28      9.13 o
  -2 -10   5       14.04       13.92     12.04 o
  -1 -10   5      529.28      540.43     43.60 o
   0 -10   5        2.72        3.60      7.10 o
  -8  -9   5        8.56       20.76     10.42 o
  -7  -9   5      192.73      206.32     16.98 o
  -6  -9   5      186.84      133.74     13.99 o
  -5  -9   5       32.69       35.67      9.96 o
  -4  -9   5      332.88      310.95     15.57 o
  -3  -9   5      575.73      523.29     19.16 o
  -2  -9   5      132.67      137.75     17.60 o
  -1  -9   5        9.86        6.90      7.27 o
   0  -9   5      541.89      586.87     22.44 o
   1  -9   5      102.15       95.72      9.58 o
   2  -9   5       60.64       54.92      8.29 o
   3  -9   5      247.15      261.64     18.08 o
  -9  -8   5       83.64       84.38     19.47 o
  -8  -8   5        2.19       -7.54      7.54 o
  -7  -8   5       32.62       29.38     10.08 o
  -6  -8   5      270.10      308.42     18.43 o
  -5  -8   5       44.38       44.79     11.29 o
  -4  -8   5      195.61      187.77     14.80 o
  -3  -8   5      125.12      116.91     13.04 o
  -2  -8   5       84.32       94.40     11.27 o
  -1  -8   5      448.48      391.40     19.14 o
   0  -8   5        0.23       -2.32      5.56 o
   1  -8   5       47.22       48.42      6.56 o
   2  -8   5      500.68      477.40     14.92 o
   3  -8   5      110.55       97.94      7.44 o
   4  -8   5       89.71       89.04      8.39 o
  -9  -7   5        3.61        3.83      9.35 o
  -8  -7   5      131.51      115.38     15.14 o
  -7  -7   5      162.97      162.60     11.83 o
  -6  -7   5      249.28      254.19     13.40 o
  -5  -7   5      158.42      181.32      9.98 o
  -4  -7   5      157.14      137.43      8.56 o
  -3  -7   5      980.41      957.50     31.04 o
  -2  -7   5       33.20       48.06      6.63 o
  -1  -7   5       81.43       90.66      7.35 o
   0  -7   5     2028.84     2005.79     32.18 o
   1  -7   5       34.59       18.18      5.29 o
   2  -7   5       17.50       11.46      5.07 o
   3  -7   5     1145.86     1171.21     23.80 o
   4  -7   5      134.13      140.76      7.69 o
   5  -7   5        6.70        6.36      4.48 o
 -10  -6   5        0.27        0.37      8.87 o
  -9  -6   5      218.99      236.12     17.15 o
  -8  -6   5       32.82       28.39     13.26 o
  -7  -6   5       16.57       13.98      5.33 o
  -6  -6   5     1004.81     1083.24     27.83 o
  -5  -6   5      472.28      487.68     13.17 o
  -4  -6   5       19.43       21.04      3.89 o
  -3  -6   5      528.23      522.99     11.27 o
  -2  -6   5     1501.15     1511.78     30.50 o
  -1  -6   5       64.35       65.98      4.66 o
   0  -6   5     1675.85     1647.11     27.00 o
   1  -6   5     3123.29     3101.20     40.88 o
   2  -6   5        6.20        1.57      3.76 o
   3  -6   5      465.86      476.62     18.08 o
   4  -6   5     1728.30     1743.47     30.66 o
   5  -6   5       30.41       17.23      5.63 o
   6  -6   5       12.60       10.90      4.71 o
 -10  -5   5        0.92        0.44      6.85 o
  -9  -5   5       41.94       43.94      6.97 o
  -8  -5   5      785.40      805.10     24.56 o
  -7  -5   5      137.09      142.64      7.52 o
  -6  -5   5      303.90      305.04      9.87 o
  -5  -5   5     2668.64     2662.05     31.65 o
  -4  -5   5      470.22      474.45      9.27 o
  -3  -5   5       13.50        5.40      3.20 o
  -2  -5   5     3980.95     3845.18     50.73 o
  -1  -5   5     1837.02     1822.48     20.86 o
   0  -5   5      219.32      207.74      6.18 o
   1  -5   5     3261.29     3234.67     42.72 o
   2  -5   5     4228.03     4343.69     82.39 o
   3  -5   5        5.47        4.76      3.86 o
   4  -5   5      350.17      324.96     10.23 o
   5  -5   5     1316.29     1304.73     41.77 o
   6  -5   5       70.79       81.83      5.27 o
   7  -5   5        3.44       -2.05      3.53 o
 -10  -4   5      238.46      274.56     12.78 o
  -9  -4   5        3.99       -5.06      5.06 o
  -8  -4   5      416.81      413.88     13.96 o
  -7  -4   5     1357.26     1308.51     28.58 o
  -6  -4   5       79.32      109.89      5.54 o
  -5  -4   5      371.48      344.40      8.51 o
  -4  -4   5     6696.23     6426.29     63.81 o
  -3  -4   5      321.26      322.05      6.82 o
  -2  -4   5       10.19        4.73      3.61 o
  -1  -4   5     3357.73     3138.15     37.49 o
   0  -4   5       63.53       81.40      3.69 o
   1  -4   5        4.47       -0.61      2.57 o
   2  -4   5     1542.77     1547.74     22.02 o
   3  -4   5      545.46      615.08     10.23 o
   4  -4   5      450.59      438.84      9.21 o
   5  -4   5      468.87      482.15     10.51 o
   6  -4   5      561.79      556.99     11.33 o
   7  -4   5      552.40      601.37     15.03 o
   8  -4   5       15.01       23.04      3.40 o
 -10  -3   5      272.86      253.80     17.61 o
  -9  -3   5      174.92      171.87      9.97 o
  -8  -3   5       77.84      106.72      7.27 o
  -7  -3   5      715.39      701.41     14.27 o
  -6  -3   5      656.73      658.11     16.91 o
  -5  -3   5      328.20      359.00     10.75 o
  -4  -3   5      513.21      492.43      9.17 o
  -3  -3   5     2856.99     2668.14     28.64 o
  -2  -3   5      659.22      635.45     10.35 o
  -1  -3   5      138.72      144.88      4.71 o
   0  -3   5     2746.20     2605.59     27.60 o
   1  -3   5     1596.74     1494.67     18.19 o
   2  -3   5     2546.69     2450.88     29.28 o
   3  -3   5      471.13      477.62      8.44 o
   4  -3   5        0.72        4.34      2.12 o
   5  -3   5     1269.14     1230.80     17.82 o
   6  -3   5       61.23       57.18      4.36 o
   7  -3   5        0.52        0.84      2.63 o
   8  -3   5      970.46      990.90     18.20 o
   9  -3   5       49.24       47.21      5.10 o
 -10  -2   5       16.18       32.01      6.44 o
  -9  -2   5      321.94      272.88     10.56 o
  -8  -2   5        3.04        0.50      4.31 o
  -7  -2   5      407.93      444.15     10.81 o
  -6  -2   5      803.27      812.76     12.91 o
  -5  -2   5      240.14      228.49      7.72 o
  -4  -2   5     3408.72     3372.13     35.26 o
  -3  -2   5     1049.12     1028.10     13.26 o
  -2  -2   5      269.55      275.04      7.87 o
  -1  -2   5     1546.49     1479.36     17.20 o
   0  -2   5      257.67      270.89      5.41 o
   1  -2   5        0.62       -2.26      2.26 o
   2  -2   5     6288.23     6330.82     69.34 o
   3  -2   5     2274.39     2233.17     29.05 o
   4  -2   5       93.72      100.46      3.89 o
   5  -2   5     1690.71     1756.43     23.56 o
   6  -2   5     2049.88     1994.65     26.30 o
   7  -2   5       36.46       29.86      3.36 o
   8  -2   5      239.97      238.93      7.72 o
   9  -2   5      955.27      958.06     16.69 o
 -10  -1   5      154.21      173.49      8.97 o
  -9  -1   5      130.46      177.26      8.56 o
  -8  -1   5      242.81      203.92     10.65 o
  -7  -1   5      518.87      535.61     13.37 o
  -6  -1   5     1977.69     2014.60     30.23 o
  -5  -1   5       16.83       15.92      2.93 o
  -4  -1   5      897.36      862.26     11.83 o
  -3  -1   5     7687.07     7468.87     72.30 o
  -2  -1   5       10.81        7.02      1.91 o
  -1  -1   5     2640.05     2530.33     38.10 o
   0  -1   5    13569.24    12859.90    128.63 o
   1  -1   5      631.74      653.57      9.14 o
   2  -1   5        1.98        4.03      2.09 o
   3  -1   5    11506.63    11759.27    125.45 o
   4  -1   5     5099.12     4883.79     54.11 o
   5  -1   5       18.20       25.25      2.81 o
   6  -1   5     2502.47     2557.90     32.74 o
   7  -1   5     1799.53     1830.07     27.29 o
   8  -1   5        0.41        1.64      2.86 o
   9  -1   5      423.03      419.77     10.11 o
  10  -1   5      595.36      611.06     14.44 o
 -10   0   5        0.63        0.87      4.69 o
  -9   0   5      670.53      702.04     16.35 o
  -8   0   5      171.08      208.94      9.87 o
  -7   0   5        0.08       -0.29      3.64 o
  -6   0   5     3076.82     3157.08     38.38 o
  -5   0   5     4799.16     4686.20     50.01 o
  -4   0   5        3.62       -2.13      2.13 o
  -3   0   5     3530.76     3630.75     35.08 o
  -2   0   5     9039.58     8734.71     83.85 o
  -1   0   5       94.61       64.64      3.01 o
   0   0   5     3743.26     3724.20     35.70 o
   1   0   5    11555.57    11458.64    103.02 o
   2   0   5     1394.06     1510.90     16.16 o
   3   0   5      443.55      442.99      8.03 o
   4   0   5    13444.92    13289.53    156.61 o
   5   0   5      859.10      817.07     12.08 o
   6   0   5      191.70      205.78      5.55 o
   7   0   5     3135.12     3128.29     43.64 o
   8   0   5      390.09      375.01      9.52 o
   9   0   5      146.90      158.94      7.19 o
  10   0   5      364.54      345.23     10.89 o
  -9   1   5       30.62       27.04      5.26 o
  -8   1   5     1772.99     1791.20     29.55 o
  -7   1   5      193.52      225.02      7.89 o
  -6   1   5        0.08        2.19      2.70 o
  -5   1   5     4680.56     4737.46     66.54 o
  -4   1   5     3862.66     3898.66     42.09 o
  -3   1   5      232.02      226.01      5.27 o
  -2   1   5     7712.71     7916.82     76.06 o
  -1   1   5     3090.37     3268.53     44.50 o
   0   1   5     1824.19     1770.50     18.65 o
   1   1   5     6796.08     6607.34     60.77 o
   2   1   5    20354.19    19666.89    218.78 o
   3   1   5     1304.43     1326.55     15.32 o
   4   1   5       12.24       25.70      2.42 o
   5   1   5     3792.96     3755.21     50.37 o
   6   1   5       40.43       57.58      3.53 o
   7   1   5        2.80        0.73      2.68 o
   8   1   5      870.29      843.06     16.01 o
   9   1   5       75.90       69.40      5.66 o
  10   1   5      167.20      181.65      8.37 o
  -9   2   5        9.67        6.46      4.53 o
  -8   2   5      177.86      170.72      7.78 o
  -7   2   5     1256.12     1215.72     21.28 o
  -6   2   5       21.08       32.50      4.14 o
  -5   2   5      104.00      104.11      4.26 o
  -4   2   5     5170.07     5172.34     62.90 o
  -3   2   5     1206.59     1093.67     14.62 o
  -2   2   5        0.90        7.41      2.06 o
  -1   2   5     1845.99     2068.80     22.40 o
   0   2   5      703.82      627.40      9.05 o
   1   2   5     4330.93     4601.66     43.47 o
   2   2   5     3586.21     3629.01     36.79 o
   3   2   5     1853.56     1931.11     22.48 o
   4   2   5     3869.96     3924.38     39.53 o
   5   2   5       12.79       24.89      2.91 o
   6   2   5      449.02      440.19      9.80 o
   7   2   5      616.81      653.92     13.69 o
   8   2   5      491.84      484.35     11.77 o
   9   2   5       50.66       47.31      5.47 o
  10   2   5      227.76      222.03      9.68 o
  11   2   5      259.11      251.61     10.57 o
  -8   3   5      141.16      131.59      7.18 o
  -7   3   5        7.89        7.22      4.18 o
  -6   3   5      614.82      635.58     12.84 o
  -5   3   5      278.26      273.92      8.24 o
  -4   3   5        9.89       11.33      2.59 o
  -3   3   5     2467.08     2523.64     31.75 o
  -2   3   5     1526.86     1530.24     20.11 o
  -1   3   5     1322.63     1466.72     16.92 o
   0   3   5     2704.14     2807.64     31.24 o
   1   3   5     2639.46     2551.22     27.07 o
   2   3   5    14331.33    13904.08    139.81 o
   3   3   5        1.42        4.93      1.80 o
   4   3   5       10.82       12.30      2.15 o
   5   3   5     2340.20     2276.18     26.39 o
   6   3   5       36.06       29.32      3.31 o
   7   3   5      120.40      110.65      4.98 o
   8   3   5     2571.75     2633.71     44.24 o
   9   3   5      351.24      356.38     12.09 o
  10   3   5        7.26       -0.04      4.55 o
  11   3   5      587.74      639.51     27.29 o
  -8   4   5        1.35       -5.28      6.49 o
  -7   4   5      829.16      787.07     16.85 o
  -6   4   5        7.84        3.08      3.53 o
  -5   4   5      145.32      167.11      6.60 o
  -4   4   5     3985.71     3918.50     42.70 o
  -3   4   5      375.36      343.77      9.54 o
  -2   4   5      731.01      718.55     11.13 o
  -1   4   5     5880.37     6051.85     62.81 o
   0   4   5     1921.13     1836.89     32.45 o
   1   4   5      115.56      135.64      4.53 o
   2   4   5     8372.61     8544.12     87.80 o
   3   4   5     5744.93     5828.39     61.40 o
   4   4   5      585.95      508.25      9.23 o
   5   4   5     2432.71     2409.87     28.28 o
   6   4   5     3559.64     3586.84     46.26 o
   7   4   5        1.53        0.95      4.15 o
   8   4   5      245.75      248.88     12.34 o
   9   4   5     2237.66     2269.00     47.05 o
  10   4   5      231.81      272.04     16.39 o
  11   4   5       21.74       30.87     11.10 o
  -7   5   5      226.90      235.40      9.52 o
  -6   5   5     1922.80     1878.14     30.90 o
  -5   5   5       16.27       13.46      4.19 o
  -4   5   5      550.13      550.50     13.73 o
  -3   5   5     5798.41     5805.80     79.26 o
  -2   5   5       62.28       61.50      4.59 o
  -1   5   5      310.57      304.43      7.54 o
   0   5   5    14109.25    14196.60    142.23 o
   1   5   5      453.26      465.46      9.35 o
   2   5   5      546.66      532.30      9.48 o
   3   5   5    11790.24    11913.28    123.48 o
   4   5   5     7720.96     7652.78     79.95 o
   5   5   5       86.43       69.90      5.42 o
   6   5   5     1471.52     1446.82     27.82 o
   7   5   5     2044.70     2005.33     32.27 o
   8   5   5        1.89        3.15      3.99 o
   9   5   5      253.00      278.80     13.42 o
  10   5   5      819.41      860.53     25.02 o
  11   5   5        0.53       -6.17     10.85 o
  -6   6   5     1026.72     1072.26     21.07 o
  -5   6   5     1886.46     1890.01     31.28 o
  -4   6   5       14.50       11.62      4.30 o
  -3   6   5     1030.51     1049.45     20.02 o
  -2   6   5     5453.32     5370.06     67.01 o
  -1   6   5      195.42      201.54      6.49 o
   0   6   5       97.39      112.20      4.90 o
   1   6   5     7610.67     7492.49     78.21 o
   2   6   5      543.96      511.40     11.18 o
   3   6   5      213.27      182.24      6.02 o
   4   6   5     5276.57     5163.62     56.19 o
   5   6   5      287.19      256.20      8.75 o
   6   6   5       83.27       79.02      6.03 o
   7   6   5     1185.97     1192.37     25.11 o
   8   6   5      305.89      318.11     12.60 o
   9   6   5      192.65      198.90     16.44 o
  10   6   5      103.28      106.75     10.16 o
  11   6   5      153.44      163.44     18.10 o
  -5   7   5     1069.83     1058.88     21.95 o
  -4   7   5      805.92      845.62     18.24 o
  -3   7   5       36.36       30.94      4.97 o
  -2   7   5     1234.60     1228.20     22.66 o
  -1   7   5     1520.72     1475.27     35.23 o
   0   7   5      611.94      581.25     13.86 o
   1   7   5      182.82      203.45      9.33 o
   2   7   5     4046.77     3939.40     62.60 o
   3   7   5       27.75       19.78      3.78 o
   4   7   5      131.47      139.19      7.58 o
   5   7   5      543.72      519.41     23.87 o
   6   7   5       18.11       11.49      5.58 o
   7   7   5      336.31      354.25     15.72 o
   8   7   5      137.28      153.08     10.94 o
   9   7   5       25.43        2.69      8.58 o
  10   7   5      234.01      217.61     21.13 o
  -4   8   5      782.87      800.61     18.15 o
  -3   8   5      233.72      248.59     10.40 o
  -2   8   5      557.86      538.46     14.27 o
  -1   8   5       87.39       92.49      9.12 o
   0   8   5      256.07      268.17     10.35 o
   1   8   5      885.50      888.39     21.30 o
   2   8   5      238.75      245.56     10.63 o
   3   8   5      120.29      117.61      8.30 o
   4   8   5      469.04      440.07     20.48 o
   5   8   5      266.84      304.50     14.15 o
   6   8   5      235.71      213.94     12.34 o
   7   8   5      879.76      894.08     25.73 o
   8   8   5      709.31      759.14     34.68 o
   9   8   5       36.99       23.21     14.39 o
  10   8   5      162.71      110.12     13.93 o
  -3   9   5      136.41      150.90     13.37 o
  -2   9   5       57.29       66.27      8.74 o
  -1   9   5      783.97      731.47     19.68 o
   0   9   5        0.69       -0.90      4.75 o
   1   9   5      443.74      453.10     17.79 o
   2   9   5     2567.02     2695.20     47.59 o
   3   9   5        8.24        8.04      5.93 o
   4   9   5       32.11       35.40      7.32 o
   5   9   5     2294.28     2200.61     58.57 o
   6   9   5       96.17      151.16     19.26 o
   7   9   5        0.41      -10.93     10.93 o
   8   9   5     1105.80     1065.66     36.68 o
   9   9   5      300.38      371.08     32.24 o
  -1  10   5      594.92      601.59     18.58 o
   0  10   5     1212.70     1244.87     29.18 o
   1  10   5        7.72        7.85      6.42 o
   2  10   5      665.90      689.25     28.00 o
   3  10   5     1804.59     1843.81     52.95 o
   4  10   5       16.55       14.63      9.57 o
   5  10   5      233.59      239.98     19.91 o
   6  10   5     1393.79     1402.34     62.05 o
   7  10   5       89.09       97.58     18.46 o
   8  10   5       13.53       19.02      9.82 o
   2  11   5        2.98        5.33      7.23 o
   3  11   5      781.56      807.36     34.91 o
   4  11   5      894.61      966.34     56.45 o
   5  11   5        0.94        1.95     11.39 o
   6  11   5      130.82      154.99     23.01 o
  -5 -10   6       94.50      109.98     19.47 o
  -4 -10   6      151.26       94.48     18.32 o
  -3 -10   6       39.11       50.33     11.58 o
  -2 -10   6       22.71       32.77     11.07 o
  -1 -10   6      231.40      282.97     19.04 o
  -7  -9   6       75.68       66.72     12.45 o
  -6  -9   6        2.92       -1.96      8.78 o
  -5  -9   6       68.64       72.05     11.75 o
  -4  -9   6      182.83      186.13     18.40 o
  -3  -9   6       35.68       51.53     15.61 o
  -2  -9   6      260.11      260.60     17.52 o
  -1  -9   6        1.61       -7.38      7.38 o
   0  -9   6       31.84       40.71      8.49 o
   1  -9   6      260.74      244.51     23.22 o
   2  -9   6       68.05       55.33     10.59 o
  -8  -8   6       50.03       64.83     18.25 o
  -7  -8   6      108.06      125.94     23.19 o
  -6  -8   6       63.91       36.39     10.80 o
  -5  -8   6      115.14      114.56     16.15 o
  -4  -8   6      251.86      248.14     13.73 o
  -3  -8   6       87.71       97.41      9.51 o
  -2  -8   6       40.63       44.98      7.68 o
  -1  -8   6     1037.08     1021.34     27.64 o
   0  -8   6       62.59       54.97      8.27 o
   1  -8   6       15.49        1.76      6.19 o
   2  -8   6      750.25      744.04     26.93 o
   3  -8   6       84.70       90.39      8.92 o
   4  -8   6        0.00       -0.12      5.02 o
  -9  -7   6        3.97        3.79      8.92 o
  -8  -7   6        0.66        3.76      8.84 o
  -7  -7   6      500.34      476.58     19.07 o
  -6  -7   6      124.95      152.36     11.59 o
  -5  -7   6        0.79        2.83      8.15 o
  -4  -7   6      856.10      884.26     24.94 o
  -3  -7   6      593.27      638.68     20.19 o
  -2  -7   6       19.36       18.11      8.89 o
  -1  -7   6      380.72      347.89     12.48 o
   0  -7   6     1560.45     1554.46     36.30 o
   1  -7   6       49.40       63.14      6.67 o
   2  -7   6      493.49      492.69     18.57 o
   3  -7   6     1093.71     1098.44     23.52 o
   4  -7   6       22.58        7.32      4.98 o
   5  -7   6        9.73       -3.55      4.65 o
  -9  -6   6      299.09      347.36     43.89 o
  -8  -6   6       57.25       59.23     11.56 o
  -7  -6   6       34.17       38.17      7.91 o
  -6  -6   6     1473.26     1366.85     43.75 o
  -5  -6   6      345.29      319.15     12.64 o
  -4  -6   6        5.57        6.19      4.83 o
  -3  -6   6     2034.34     2006.06     32.99 o
  -2  -6   6     1303.19     1277.44     51.82 o
  -1  -6   6      358.75      344.57     12.67 o
   0  -6   6      741.78      768.11     19.43 o
   1  -6   6     2019.89     2033.06     31.97 o
   2  -6   6       15.11       11.93      4.84 o
   3  -6   6      547.51      536.55     14.37 o
   4  -6   6      995.47     1045.03     21.73 o
   5  -6   6       20.70        3.93      5.24 o
   6  -6   6        0.08       -4.01      4.01 o
 -10  -5   6        1.98        6.31      7.41 o
  -9  -5   6      114.76       98.34     10.26 o
  -8  -5   6      749.79      689.74     42.40 o
  -7  -5   6       13.25       17.24      4.96 o
  -6  -5   6      103.72      113.91      7.01 o
  -5  -5   6     3196.95     3064.75     41.27 o
  -4  -5   6       13.23        2.12      3.00 o
  -3  -5   6       92.72      115.30      4.69 o
  -2  -5   6     2716.82     2661.03     33.01 o
  -1  -5   6      278.90      293.98      6.85 o
   0  -5   6       50.69       42.05      4.14 o
   1  -5   6     1118.01     1137.01     20.55 o
   2  -5   6       75.56       91.15      5.14 o
   3  -5   6      335.61      311.21      9.80 o
   4  -5   6      662.79      661.63     19.19 o
   5  -5   6      538.41      559.69     14.00 o
   6  -5   6      591.13      544.24     13.88 o
   7  -5   6       14.44       15.42      4.41 o
 -10  -4   6       77.08       58.69      9.23 o
  -9  -4   6       33.09       34.67      6.92 o
  -8  -4   6      164.79      114.43      8.58 o
  -7  -4   6      630.94      578.75     14.43 o
  -6  -4   6      122.82      129.80      6.68 o
  -5  -4   6      116.57      111.55      5.55 o
  -4  -4   6     1252.74     1237.09     17.49 o
  -3  -4   6      286.56      297.50      7.15 o
  -2  -4   6      111.57      108.80      4.86 o
  -1  -4   6     1746.46     1747.97     22.15 o
   0  -4   6      335.24      324.61      7.65 o
   1  -4   6      794.23      781.43     13.17 o
   2  -4   6      602.45      591.88     10.86 o
   3  -4   6       66.27       68.63      4.09 o
   4  -4   6     1590.43     1549.06     25.00 o
   5  -4   6       71.52       66.88      4.96 o
   6  -4   6        3.20        5.52      3.96 o
   7  -4   6      954.24      877.24     18.29 o
   8  -4   6       40.31       40.00      4.94 o
 -10  -3   6       84.71       53.79      7.70 o
  -9  -3   6        1.35       -5.25      5.25 o
  -8  -3   6      328.76      387.48     13.99 o
  -7  -3   6      196.09      162.84     12.02 o
  -6  -3   6      148.99      123.22      7.68 o
  -5  -3   6      709.43      725.10     12.82 o
  -4  -3   6       31.90       44.32      3.98 o
  -3  -3   6      450.61      484.69      8.78 o
  -2  -3   6     2141.67     2087.35     26.53 o
  -1  -3   6     1885.48     1801.28     22.35 o
   0  -3   6        4.51       10.78      3.14 o
   1  -3   6     4167.33     4182.12     46.35 o
   2  -3   6      772.93      813.29     16.17 o
   3  -3   6      504.04      490.25     10.29 o
   4  -3   6     1526.38     1559.40     20.49 o
   5  -3   6     2371.26     2380.90     34.92 o
   6  -3   6        1.29       -1.34      3.15 o
   7  -3   6      218.56      211.37     10.53 o
   8  -3   6     1058.72     1014.86     23.13 o
 -10  -2   6       96.11      127.99      9.63 o
  -9  -2   6       72.70       66.79      7.52 o
  -8  -2   6      168.57      188.63      9.20 o
  -7  -2   6      939.37     1026.49     20.65 o
  -6  -2   6        0.16       13.74      4.01 o
  -5  -2   6      412.99      439.84      9.33 o
  -4  -2   6     2029.25     2031.35     25.04 o
  -3  -2   6       61.61       57.86      3.58 o
  -2  -2   6      531.00      494.99      9.16 o
  -1  -2   6    14520.06    14204.65    143.36 o
   0  -2   6     1888.82     1737.41     20.12 o
   1  -2   6        3.21        6.64      2.30 o
   2  -2   6     9185.07     9504.07     96.28 o
   3  -2   6     3297.86     3388.62     39.58 o
   4  -2   6      409.84      428.87      9.12 o
   5  -2   6     1649.41     1592.19     20.70 o
   6  -2   6     2361.46     2363.44     45.81 o
   7  -2   6       13.31       17.97      3.68 o
   8  -2   6      459.86      462.78     17.24 o
   9  -2   6      706.49      672.02     15.72 o
 -10  -1   6      264.02      314.30     14.22 o
  -9  -1   6      113.69      146.17      8.54 o
  -8  -1   6        6.64        0.58      4.70 o
  -7  -1   6     1574.41     1578.26     45.50 o
  -6  -1   6     1836.61     1810.03     26.86 o
  -5  -1   6        0.24        2.41      2.92 o
  -4  -1   6     2937.89     2928.57     33.49 o
  -3  -1   6     7493.57     7424.28     77.12 o
  -2  -1   6       52.62       42.56      3.34 o
  -1  -1   6      463.23      433.71      8.95 o
   0  -1   6     8917.79     8981.82     98.17 o
   1  -1   6     3537.10     3578.24     37.44 o
   2  -1   6      905.68      862.24     11.57 o
   3  -1   6     8617.93     8882.95     96.49 o
   4  -1   6      747.03      751.18     13.10 o
   5  -1   6      404.77      412.02      8.36 o
   6  -1   6     3619.43     3523.71     49.09 o
   7  -1   6      569.32      545.32     15.03 o
   8  -1   6      152.29      155.53      6.57 o
   9  -1   6      427.06      425.01     12.33 o
  10  -1   6      215.81      208.20      9.05 o
  -9   0   6      978.54     1046.63     21.62 o
  -8   0   6      151.42      169.08      8.46 o
  -7   0   6        7.99        5.58      4.59 o
  -6   0   6     2722.19     2715.44     36.93 o
  -5   0   6     2134.82     2142.65     26.09 o
  -4   0   6        0.60        3.73      2.44 o
  -3   0   6     4985.03     4936.37     47.12 o
  -2   0   6     4702.24     4781.45     48.27 o
  -1   0   6     1465.29     1402.27     16.99 o
   0   0   6     2394.28     2440.61     26.55 o
   1   0   6    12125.51    12527.22    131.81 o
   2   0   6      176.29      180.84      4.95 o
   3   0   6        0.50        4.82      2.29 o
   4   0   6     6335.39     6406.10     70.92 o
   5   0   6       20.06       13.41      2.62 o
   6   0   6      125.52      134.72      4.93 o
   7   0   6      906.63      811.35     16.01 o
   8   0   6       45.57       43.14      5.05 o
   9   0   6      217.65      217.08      9.08 o
  10   0   6      187.29      178.75      9.08 o
  -9   1   6       85.94       90.99      8.82 o
  -8   1   6     1013.44     1045.31     21.02 o
  -7   1   6        3.57       10.79      5.48 o
  -6   1   6       57.54       51.21      5.55 o
  -5   1   6     2757.24     2713.31     36.52 o
  -4   1   6      197.11      198.99      6.14 o
  -3   1   6      720.81      667.52     10.20 o
  -2   1   6     3183.04     3059.86     32.29 o
  -1   1   6     2301.07     2231.29     26.06 o
   0   1   6     1409.91     1503.87     17.89 o
   1   1   6     1431.32     1549.66     19.42 o
   2   1   6      794.55      884.86     11.32 o
   3   1   6     3775.48     3897.03     39.63 o
   4   1   6      254.72      235.79      5.94 o
   5   1   6      594.71      566.19     10.26 o
   6   1   6     1161.34     1153.90     18.17 o
   7   1   6      580.18      571.68     14.51 o
   8   1   6       25.15       17.13      4.37 o
   9   1   6      234.57      244.43      9.87 o
  10   1   6      350.43      367.82     22.01 o
  -9   2   6      103.69      114.01      7.63 o
  -8   2   6        4.56       -2.88      4.81 o
  -7   2   6      488.91      504.36     13.30 o
  -6   2   6       35.47       32.94      5.14 o
  -5   2   6      178.86      192.49      6.53 o
  -4   2   6      893.87      903.00     14.23 o
  -3   2   6      356.81      333.47      7.60 o
  -2   2   6     1774.67     1763.91     21.54 o
  -1   2   6     1681.54     1638.63     20.34 o
   0   2   6      174.02      176.04      5.82 o
   1   2   6     7993.83     8171.60     90.33 o
   2   2   6        1.14        7.05      2.28 o
   3   2   6      288.12      300.07      7.21 o
   4   2   6     5973.14     5901.55     58.23 o
   5   2   6       68.11       80.84      4.31 o
   6   2   6       27.23       29.47      3.59 o
   7   2   6     2376.25     2319.08     35.34 o
   8   2   6      560.98      544.60     14.94 o
   9   2   6        8.30        5.85      4.50 o
  10   2   6      785.96      801.66     19.30 o
  -8   3   6      411.24      456.01     13.17 o
  -7   3   6       33.39       40.99      5.58 o
  -6   3   6       45.76       49.01      5.58 o
  -5   3   6     1825.14     1798.62     29.64 o
  -4   3   6      354.59      324.52      8.53 o
  -3   3   6      555.16      553.87     11.58 o
  -2   3   6     6192.30     6220.85     69.69 o
  -1   3   6     3456.86     3299.32     34.51 o
   0   3   6        0.06        5.54      2.33 o
   1   3   6     4095.00     4307.93     49.95 o
   2   3   6     5926.60     5919.94     62.46 o
   3   3   6      388.65      412.52      8.15 o
   4   3   6     3665.40     3632.62     50.11 o
   5   3   6     6048.75     6118.57     83.38 o
   6   3   6        3.47        0.76      2.87 o
   7   3   6      276.91      301.14      9.69 o
   8   3   6     2886.31     2806.53     47.32 o
   9   3   6      316.18      311.05     19.29 o
  10   3   6       31.30       26.34      7.07 o
  11   3   6      458.54      495.26     18.27 o
  -8   4   6      116.69      130.78      7.99 o
  -7   4   6      990.66     1029.77     20.94 o
  -6   4   6       71.96       80.73      6.43 o
  -5   4   6      294.60      297.65     10.33 o
  -4   4   6     3977.66     4012.90     52.09 o
  -3   4   6      169.32      148.40      5.39 o
  -2   4   6      357.23      326.12      8.02 o
  -1   4   6    11947.48    11996.91    121.16 o
   0   4   6     1802.08     1822.76     22.43 o
   1   4   6      179.54      195.66      5.81 o
   2   4   6     9941.97     9684.58    101.62 o
   3   4   6     7799.96     7819.02     81.43 o
   4   4   6       66.87       62.14      4.49 o
   5   4   6     1366.47     1434.14     30.49 o
   6   4   6     3992.91     3853.48     46.13 o
   7   4   6       52.90       61.85      6.80 o
   8   4   6      393.93      403.66     13.44 o
   9   4   6     1480.24     1444.05     29.54 o
  10   4   6        0.40       -5.74      5.74 o
  11   4   6        0.06        5.33      5.91 o
  -7   5   6      596.69      602.67     15.61 o
  -6   5   6     1117.71     1109.10     22.09 o
  -5   5   6        6.23        2.44      4.32 o
  -4   5   6     1506.39     1536.44     26.65 o
  -3   5   6     4894.74     4919.66     68.64 o
  -2   5   6       53.10       61.63      4.84 o
  -1   5   6        2.20        6.18      3.11 o
   0   5   6     5968.50     5985.85     67.83 o
   1   5   6     1868.80     1914.20     25.46 o
   2   5   6      358.16      373.08      8.30 o
   3   5   6     5913.98     5898.84     76.48 o
   4   5   6      291.54      271.05      7.59 o
   5   5   6      136.40      145.18      6.45 o
   6   5   6     1561.30     1503.51     25.16 o
   7   5   6      811.90      809.45     19.55 o
   8   5   6      293.96      303.96     13.95 o
   9   5   6      117.37      137.35     10.39 o
  10   5   6      322.36      324.44     15.42 o
  11   5   6       98.17       98.18     10.31 o
  -6   6   6      907.57      866.87     19.57 o
  -5   6   6      737.29      786.83     17.99 o
  -4   6   6       24.64       15.25      4.89 o
  -3   6   6     1705.16     1695.11     29.01 o
  -2   6   6     1764.97     1821.28     30.42 o
  -1   6   6      647.24      585.26     13.98 o
   0   6   6       23.76       26.98      3.91 o
   1   6   6     3256.74     3230.76     39.76 o
   2   6   6      156.84      149.36      6.51 o
   3   6   6       59.56       65.85      4.92 o
   4   6   6     1260.41     1256.87     18.14 o
   5   6   6       55.34       51.60      6.43 o
   6   6   6      691.38      697.78     17.84 o
   7   6   6       57.72       68.82      9.40 o
   8   6   6        8.22       19.60     12.55 o
   9   6   6      585.35      646.80     27.24 o
  10   6   6        6.89       16.37     12.76 o
  -5   7   6      718.30      721.00     23.34 o
  -4   7   6      127.99      123.24      7.90 o
  -3   7   6      481.56      468.88     13.53 o
  -2   7   6      281.77      295.08     10.66 o
  -1   7   6      403.69      441.48     12.81 o
   0   7   6      534.73      535.19     13.77 o
   1   7   6      630.67      600.09     14.63 o
   2   7   6       41.25       29.88      5.24 o
   3   7   6      336.22      324.64     10.80 o
   4   7   6      140.65      150.11      8.59 o
   5   7   6      148.80      140.75      8.64 o
   6   7   6     1175.98     1210.58     30.20 o
   7   7   6     1279.00     1302.79     39.79 o
   8   7   6       79.27       88.41     11.35 o
   9   7   6      242.41      281.79     26.76 o
  10   7   6      656.84      699.70     43.35 o
  -4   8   6      161.03      177.00     10.24 o
  -3   8   6       52.98       45.68      6.96 o
  -2   8   6      798.20      770.32     20.32 o
  -1   8   6        0.95       -2.80      6.73 o
   0   8   6      318.05      305.83     14.53 o
   1   8   6     2601.33     2546.18     55.76 o
   2   8   6       23.66       25.65      5.84 o
   3   8   6      197.64      195.06     11.47 o
   4   8   6     4175.63     4102.73     77.05 o
   5   8   6      412.78      414.65     20.29 o
   6   8   6       32.99       32.43      7.90 o
   7   8   6     1325.26     1327.12     41.29 o
   8   8   6      609.88      678.26     28.14 o
   9   8   6       18.44        6.92     14.14 o
  -2   9   6      682.69      683.73     22.45 o
  -1   9   6     1632.89     1636.35     33.98 o
   0   9   6       28.24       28.58      6.56 o
   1   9   6      894.93      891.72     29.82 o
   2   9   6     2300.19     2213.31     59.02 o
   3   9   6       20.98       31.10      7.09 o
   4   9   6      672.23      714.96     22.95 o
   5   9   6     2028.91     2165.07     91.88 o
   6   9   6       75.20       93.93     11.78 o
   7   9   6       34.71       23.44     13.34 o
   8   9   6      791.12      940.32     48.84 o
  -1  10   6     1140.06     1148.57     27.82 o
   0  10   6      605.86      637.85     30.46 o
   1  10   6        3.18       -0.08      8.82 o
   2  10   6     1463.34     1402.09     44.04 o
   3  10   6     1330.48     1384.09     44.17 o
   4  10   6       36.97       36.07      8.40 o
   5  10   6      194.53      166.40     14.89 o
   6  10   6      866.14      932.70     34.55 o
   7  10   6        0.01        8.71     10.53 o
   3  11   6      395.57      363.70     44.36 o
   4  11   6      192.21      130.47     21.06 o
   5  11   6       52.90       74.21     18.03 o
  -6  -9   7       19.75       20.20      9.90 o
  -5  -9   7      114.61      122.15     14.41 o
  -4  -9   7       11.59       27.98     15.07 o
  -3  -9   7       29.74       29.88     10.91 o
  -2  -9   7      296.52      271.97     18.18 o
  -1  -9   7        2.40       -3.06      7.81 o
   0  -9   7        3.67        4.23      8.20 o
   1  -9   7      469.47      487.58     19.65 o
  -7  -8   7       50.93       62.01     13.05 o
  -6  -8   7        1.41       16.84      9.48 o
  -5  -8   7      262.00      236.39     17.00 o
  -4  -8   7      362.59      387.28     17.61 o
  -3  -8   7        0.14       -6.19      6.19 o
  -2  -8   7      185.01      220.27     31.37 o
  -1  -8   7      674.53      613.26     25.88 o
   0  -8   7        4.53       -6.27      6.27 o
   1  -8   7      105.58      110.93     10.11 o
   2  -8   7      702.46      752.99     23.47 o
   3  -8   7       27.59       18.98      7.03 o
  -8  -7   7       13.81        0.36     12.69 o
  -7  -7   7      350.99      355.00     20.74 o
  -6  -7   7      223.33      184.87     15.34 o
  -5  -7   7        0.03        1.48      7.62 o
  -4  -7   7      617.49      613.67     21.30 o
  -3  -7   7      636.28      597.66     20.53 o
  -2  -7   7       25.51       29.72      9.74 o
  -1  -7   7      377.02      462.90     15.21 o
   0  -7   7     1052.00     1032.55     27.24 o
   1  -7   7       15.95       21.45      6.67 o
   2  -7   7      110.90      111.91      8.43 o
   3  -7   7      686.22      740.61     35.01 o
   4  -7   7        0.10       -5.10      5.10 o
  -9  -6   7      168.62      132.83     15.26 o
  -8  -6   7        0.19       -4.69      8.20 o
  -7  -6   7       46.09       33.28      8.24 o
  -6  -6   7     1223.84     1261.22     47.97 o
  -5  -6   7       21.91       26.48      8.09 o
  -4  -6   7       30.74       21.43      6.00 o
  -3  -6   7     1111.98     1100.51     34.66 o
  -2  -6   7      121.13      128.68      8.54 o
  -1  -6   7      142.22      138.63      8.60 o
   0  -6   7      720.38      732.14     16.53 o
   1  -6   7      282.60      297.02     11.63 o
   2  -6   7      292.17      294.00     11.64 o
   3  -6   7      211.01      225.32     10.12 o
   4  -6   7      359.64      366.46     12.40 o
   5  -6   7      315.54      274.15     11.27 o
   6  -6   7        9.00       -4.03      4.68 o
  -9  -5   7       82.51       74.21      9.94 o
  -8  -5   7      187.63      152.66     11.60 o
  -7  -5   7       52.87       84.56      7.84 o
  -6  -5   7       33.58       18.63      5.49 o
  -5  -5   7      586.88      580.31     16.47 o
  -4  -5   7        5.40        4.43      3.91 o
  -3  -5   7       21.09       13.40      3.84 o
  -2  -5   7      168.34      181.14      7.56 o
  -1  -5   7      178.35      164.02      6.72 o
   0  -5   7      525.52      477.63     12.87 o
   1  -5   7      353.68      392.72     11.38 o
   2  -5   7       10.17       13.39      4.91 o
   3  -5   7      771.36      731.86     19.74 o
   4  -5   7        4.82       -3.51      4.38 o
   5  -5   7        0.21        3.60      4.28 o
   6  -5   7      723.82      737.16     17.76 o
   7  -5   7       31.83       18.57      5.08 o
  -9  -4   7      111.97      146.75     12.10 o
  -8  -4   7       42.53       37.52      7.97 o
  -7  -4   7       20.48       10.43      4.87 o
  -6  -4   7      535.33      651.67     15.68 o
  -5  -4   7        0.30        2.23      4.17 o
  -4  -4   7      271.05      281.45      7.94 o
  -3  -4   7      354.29      334.06      7.95 o
  -2  -4   7      572.04      566.52     11.86 o
  -1  -4   7       18.83       21.13      3.84 o
   0  -4   7     2915.45     2754.69     34.83 o
   1  -4   7     1385.65     1288.17     20.83 o
   2  -4   7      134.69      144.35      6.35 o
   3  -4   7      680.51      664.47     14.85 o
   4  -4   7     1239.52     1238.23     24.48 o
   5  -4   7        0.00       -2.79      4.03 o
   6  -4   7      147.53      159.75      7.99 o
   7  -4   7     1054.35     1126.24     31.12 o
  -9  -3   7       75.89       81.53      8.68 o
  -8  -3   7      467.61      520.23     24.99 o
  -7  -3   7        0.25        0.18      5.16 o
  -6  -3   7      245.54      247.67      9.76 o
  -5  -3   7     1076.07     1153.54     20.21 o
  -4  -3   7        0.42        0.40      3.14 o
  -3  -3   7      239.64      250.14      6.86 o
  -2  -3   7     3392.74     3369.07     38.68 o
  -1  -3   7      235.09      234.66      7.40 o
   0  -3   7      165.48      157.31      6.10 o
   1  -3   7     8407.70     8132.01     90.23 o
   2  -3   7     2971.19     2980.37     52.01 o
   3  -3   7       12.01       13.32      3.22 o
   4  -3   7      813.80      835.58     16.71 o
   5  -3   7     1338.95     1359.97     23.37 o
   6  -3   7        2.30        4.32      3.99 o
   7  -3   7      343.75      342.70     11.45 o
   8  -3   7      738.16      732.15     17.33 o
  -9  -2   7        2.96       -5.24      5.24 o
  -8  -2   7      636.80      690.95     19.36 o
  -7  -2   7      906.28      942.42     30.81 o
  -6  -2   7       27.51       33.53      5.04 o
  -5  -2   7     1402.34     1355.18     20.50 o
  -4  -2   7     3560.12     3585.05     49.64 o
  -3  -2   7       17.50       12.94      3.63 o
  -2  -2   7      737.69      797.13     12.95 o
  -1  -2   7     4886.86     4658.02     50.85 o
   0  -2   7      487.99      521.16     11.36 o
   1  -2   7      663.06      685.52     13.59 o
   2  -2   7     5934.66     5903.06     62.25 o
   3  -2   7      865.32      936.56     14.98 o
   4  -2   7       85.81       88.40      5.19 o
   5  -2   7     2819.49     2888.04     69.03 o
   6  -2   7      509.95      530.80     15.27 o
   7  -2   7      231.19      285.00     10.42 o
   8  -2   7      414.22      405.36     12.58 o
   9  -2   7      299.61      310.72     11.21 o
  -9  -1   7       93.30      110.53      8.89 o
  -8  -1   7        3.60        5.71      5.72 o
  -7  -1   7     1679.58     1727.68     30.28 o
  -6  -1   7     1030.72     1094.72     19.48 o
  -5  -1   7        4.48        9.84      4.07 o
  -4  -1   7     1941.53     1877.73     23.98 o
  -3  -1   7     1928.25     1862.06     30.89 o
  -2  -1   7      402.98      426.12      8.92 o
  -1  -1   7     4179.01     3974.52     44.05 o
   0  -1   7     8233.26     8049.06     83.80 o
   1  -1   7      995.73      942.91     14.86 o
   2  -1   7       68.61       51.43      4.32 o
   3  -1   7     5649.21     5588.36     78.10 o
   4  -1   7       29.18       47.44      5.69 o
   5  -1   7      233.45      224.20      7.04 o
   6  -1   7      956.11      963.33     18.29 o
   7  -1   7       32.89       39.89      5.16 o
   8  -1   7      206.87      227.53      9.64 o
   9  -1   7      162.47      154.12     10.57 o
  -9   0   7      505.17      514.80     24.83 o
  -8   0   7        1.06       -3.44      4.93 o
  -7   0   7       76.69       57.53      6.34 o
  -6   0   7     2313.65     2253.88     36.27 o
  -5   0   7      108.02      118.48      6.83 o
  -4   0   7      510.82      536.76     11.32 o
  -3   0   7     1082.19     1034.63     18.58 o
  -2   0   7      486.91      441.73      9.68 o
  -1   0   7     2231.24     2200.17     28.41 o
   0   0   7     2660.67     2797.06     32.34 o
   1   0   7     1883.45     1839.13     22.82 o
   2   0   7     2407.82     2425.36     31.23 o
   3   0   7       95.54       95.64      4.35 o
   4   0   7      382.77      406.85     10.48 o
   5   0   7     1355.70     1435.69     20.12 o
   6   0   7      413.62      401.28     11.07 o
   7   0   7       16.84       25.34      4.80 o
   8   0   7      386.18      404.94     12.50 o
   9   0   7      401.75      434.45     13.81 o
  10   0   7       32.18       41.32      5.96 o
  -9   1   7        4.39        2.92      5.50 o
  -8   1   7      312.83      306.69     11.65 o
  -7   1   7       38.90       45.49      8.01 o
  -6   1   7       38.48       63.37      6.27 o
  -5   1   7      453.03      436.47     11.44 o
  -4   1   7       10.01        0.79      3.14 o
  -3   1   7     1169.18     1129.04     19.22 o
  -2   1   7      197.60      205.14      6.61 o
  -1   1   7     1186.10     1086.16     15.51 o
   0   1   7     7166.27     6908.12     72.62 o
   1   1   7      489.52      479.34      9.25 o
   2   1   7      172.44      156.67      5.64 o
   3   1   7     4739.30     4843.34     52.15 o
   4   1   7      510.59      555.11      9.96 o
   5   1   7      105.68      107.71      5.00 o
   6   1   7     2433.05     2530.81     34.62 o
   7   1   7      700.63      708.91     17.35 o
   8   1   7       50.76       46.25      5.91 o
   9   1   7      837.44      850.22     19.84 o
  10   1   7      308.36      324.81     12.26 o
  -8   2   7        0.91        5.61      5.05 o
  -7   2   7       12.54        7.84      5.57 o
  -6   2   7     1237.29     1303.20     24.52 o
  -5   2   7      176.92      199.37     10.67 o
  -4   2   7      457.81      456.54     10.58 o
  -3   2   7     4118.29     4155.15     88.23 o
  -2   2   7     2805.39     2623.18     33.20 o
  -1   2   7      160.15      190.27      7.96 o
   0   2   7     4328.47     4561.16     49.71 o
   1   2   7     8583.21     8406.54     93.22 o
   2   2   7      474.64      436.80      8.84 o
   3   2   7     1528.96     1487.08     19.42 o
   4   2   7     4764.66     4826.11     52.20 o
   5   2   7        5.93        7.09      3.07 o
   6   2   7      896.75      921.60     16.65 o
   7   2   7     4013.96     3952.25     63.17 o
   8   2   7      254.57      252.96     10.66 o
   9   2   7       14.08       18.39      5.20 o
  10   2   7      662.14      660.99     22.99 o
  -8   3   7      699.61      752.12     26.28 o
  -7   3   7        9.39        1.95      6.66 o
  -6   3   7       90.17      106.75     11.64 o
  -5   3   7     2586.89     2605.42     55.87 o
  -4   3   7      342.85      384.40     10.55 o
  -3   3   7      251.43      265.50     10.92 o
  -2   3   7     7415.23     7463.90     82.02 o
  -1   3   7      750.96      763.40     12.35 o
   0   3   7       97.63       91.65      6.17 o
   1   3   7    10726.17    10469.69    107.58 o
   2   3   7     8198.08     7741.61     81.01 o
   3   3   7       15.49       11.30      3.48 o
   4   3   7     1026.72     1037.31     19.46 o
   5   3   7     3184.90     3112.53     42.85 o
   6   3   7       23.57       24.59      4.50 o
   7   3   7      694.09      702.90     17.37 o
   8   3   7     2269.59     2217.17     39.97 o
   9   3   7        3.34        2.92      4.95 o
  10   3   7        3.43        9.19      5.95 o
  -7   4   7      754.75      759.14     18.30 o
  -6   4   7        0.91        1.53      4.76 o
  -5   4   7      765.89      787.00     17.80 o
  -4   4   7     4208.55     4275.92     61.56 o
  -3   4   7       32.81       44.55      4.96 o
  -2   4   7       93.12      105.04      5.36 o
  -1   4   7     6947.98     6967.13    111.81 o
   0   4   7      950.13      905.63     15.00 o
   1   4   7       89.83       96.15      5.10 o
   2   4   7     6705.22     6771.75     71.78 o
   3   4   7      580.69      593.30     11.03 o
   4   4   7      115.73      124.38      5.40 o
   5   4   7     1930.90     1930.35     47.72 o
   6   4   7      716.38      709.00     16.07 o
   7   4   7      424.05      469.23     12.71 o
   8   4   7      145.03      149.48     10.33 o
   9   4   7      745.25      750.04     22.83 o
  10   4   7      128.01      123.93     10.32 o
  -6   5   7      666.45      647.52     20.24 o
  -5   5   7       54.67       49.03      7.61 o
  -4   5   7      907.49      856.67     18.81 o
  -3   5   7     2056.01     1993.35     40.31 o
  -2   5   7      296.53      275.52      9.83 o
  -1   5   7      115.44      132.03      7.19 o
   0   5   7     3313.32     3291.97     40.55 o
   1   5   7       89.43       87.24      6.98 o
   2   5   7      373.47      371.33      9.22 o
   3   5   7     1868.35     1893.39     25.28 o
   4   5   7       44.07       34.06      4.24 o
   5   5   7      549.36      566.50     21.02 o
   6   5   7      176.23      205.75      8.74 o
   7   5   7        0.85       -3.85      4.22 o
   8   5   7      890.54      952.98     26.35 o
   9   5   7        0.84        1.71      5.92 o
  10   5   7        5.72        2.66      6.40 o
  -6   6   7      446.97      462.34     14.40 o
  -5   6   7      138.03      136.15      8.61 o
  -4   6   7      559.08      536.72     14.83 o
  -3   6   7      290.45      312.92     11.31 o
  -2   6   7      314.23      308.89     11.18 o
  -1   6   7      804.27      784.15     17.20 o
   0   6   7      136.01      127.26      7.76 o
   1   6   7       78.21       81.08      5.58 o
   2   6   7      741.73      756.56     16.29 o
   3   6   7      505.04      535.52     11.76 o
   4   6   7       91.98      102.56      6.72 o
   5   6   7     1869.38     1845.64     31.15 o
   6   6   7     1427.82     1400.43     28.85 o
   7   6   7      206.35      220.75     10.57 o
   8   6   7      391.48      381.06     20.20 o
   9   6   7     1223.19     1273.68     40.95 o
  10   6   7       19.31       21.39     16.55 o
  -5   7   7      138.81      165.13     11.19 o
  -4   7   7       24.27       24.38      6.58 o
  -3   7   7     1080.12     1040.72     22.16 o
  -2   7   7        4.51       -2.88      4.45 o
  -1   7   7      244.58      265.95     13.69 o
   0   7   7     2899.52     2798.51     48.33 o
   1   7   7        5.06        6.13      4.82 o
   2   7   7       16.75        9.09      6.65 o
   3   7   7     5699.63     5683.89    101.58 o
   4   7   7     1326.11     1344.75     28.28 o
   5   7   7       26.69       28.35      7.45 o
   6   7   7     2053.63     2007.65     44.02 o
   7   7   7     1149.50     1110.14     29.65 o
   8   7   7       32.22       40.34      9.81 o
   9   7   7      558.95      539.78     42.59 o
  10   7   7      330.68      400.43     23.27 o
  -3   8   7      601.10      623.38     24.36 o
  -2   8   7     1656.57     1557.87     32.94 o
  -1   8   7       16.84       13.06      5.75 o
   0   8   7      792.15      789.72     24.23 o
   1   8   7     3939.48     3790.33     63.05 o
   2   8   7       37.58       39.44     14.45 o
   3   8   7      645.39      614.89     22.59 o
   4   8   7     3169.23     3062.85     61.62 o
   5   8   7       51.76       46.31      9.33 o
   6   8   7       83.69      109.88     12.06 o
   7   8   7     1642.01     1686.84     40.44 o
   8   8   7      343.08      396.12     22.28 o
   9   8   7        4.19        5.89      8.54 o
  -2   9   7      877.66      903.16     24.20 o
  -1   9   7      733.13      684.40     20.62 o
   0   9   7        3.49        2.73      5.85 o
   1   9   7     1635.68     1586.80     49.90 o
   2   9   7     2623.50     2583.74     67.51 o
   3   9   7       20.45       21.35      7.01 o
   4   9   7      192.30      183.44     15.24 o
   5   9   7     1323.70     1307.38     41.55 o
   6   9   7        0.05       -4.04      6.90 o
   7   9   7        2.40       12.22      8.46 o
   8   9   7      600.50      631.38     39.89 o
   0  10   7      185.51      182.13     13.60 o
   1  10   7       34.51       24.96     11.32 o
   2  10   7      404.10      396.31     22.65 o
   3  10   7      346.55      370.67     22.04 o
   4  10   7       29.07       25.57      9.96 o
   5  10   7       84.44       84.86     12.51 o
   6  10   7      111.61       70.15     14.32 o
   7  10   7      163.97      150.55     15.36 o
  -4  -9   8        0.00        7.28     12.26 o
  -3  -9   8       60.61       41.12     11.37 o
  -2  -9   8      295.41      315.97     21.60 o
  -1  -9   8       27.56       50.43     18.28 o
  -6  -8   8        0.74       -0.60      8.39 o
  -5  -8   8      216.22      199.71     16.85 o
  -4  -8   8      169.51      151.93     17.20 o
  -3  -8   8        9.34       28.62      8.36 o
  -2  -8   8      265.85      243.32     17.35 o
  -1  -8   8      443.48      456.34     22.94 o
   0  -8   8        3.60       -1.60      9.38 o
   1  -8   8       86.59       77.23     10.18 o
   2  -8   8      376.50      429.98     18.09 o
  -7  -7   8      333.42      307.07     20.03 o
  -6  -7   8        4.00       -6.51     11.43 o
  -5  -7   8        9.38       -2.17      9.08 o
  -4  -7   8      760.45      711.27     28.68 o
  -3  -7   8       46.24       54.98      8.56 o
  -2  -7   8      141.98      119.61     10.48 o
  -1  -7   8      316.54      263.92     16.95 o
   0  -7   8      182.48      215.76     13.21 o
   1  -7   8      159.40      143.95     11.10 o
   2  -7   8      112.65      125.46     10.49 o
   3  -7   8      229.59      241.74     13.36 o
   4  -7   8      219.82      203.75     12.11 o
  -8  -6   8       22.84       30.90     11.42 o
  -7  -6   8        9.28       -2.43      6.61 o
  -6  -6   8      272.63      233.89     24.70 o
  -5  -6   8       50.48       63.31     10.84 o
  -4  -6   8        2.01       11.17      6.52 o
  -3  -6   8      278.52      307.65     15.87 o
  -2  -6   8       68.59       42.94      7.65 o
  -1  -6   8      294.63      268.91     12.17 o
   0  -6   8      108.86      129.05      8.67 o
   1  -6   8        0.65       -4.78      5.85 o
   2  -6   8      519.79      509.53     18.94 o
   3  -6   8       20.10       30.17      6.16 o
   4  -6   8        4.66       13.86      5.57 o
   5  -6   8      444.90      441.20     14.72 o
  -8  -5   8       18.96        7.31      9.96 o
  -7  -5   8      247.59      283.93     15.09 o
  -6  -5   8        0.25       -2.81      5.02 o
  -5  -5   8      159.73      156.13     11.59 o
  -4  -5   8      651.66      720.41     16.64 o
  -3  -5   8      333.95      386.10     13.15 o
  -2  -5   8      196.32      212.56     10.77 o
  -1  -5   8      590.59      509.21     16.06 o
   0  -5   8     1046.78     1027.08     23.87 o
   1  -5   8       23.53       18.54      4.70 o
   2  -5   8      629.58      574.27     16.45 o
   3  -5   8     1022.09     1009.91     22.91 o
   4  -5   8        1.06       -4.24      4.24 o
   5  -5   8       79.29       78.73      8.72 o
   6  -5   8      724.38      734.24     21.20 o
  -9  -4   8      162.03      201.74     14.14 o
  -8  -4   8        0.19       -6.56      6.56 o
  -7  -4   8       38.69       34.11      8.07 o
  -6  -4   8      803.11      828.63     20.96 o
  -5  -4   8        9.33       20.35      5.54 o
  -4  -4   8       34.81       27.85      4.94 o
  -3  -4   8     2055.01     1955.79     31.98 o
  -2  -4   8      249.05      265.40      9.46 o
  -1  -4   8        0.00       -3.27      3.27 o
   0  -4   8     2830.26     2838.86     39.37 o
   1  -4   8     1015.34     1002.00     20.04 o
   2  -4   8       13.47       16.48      4.73 o
   3  -4   8     1402.25     1398.54     27.91 o
   4  -4   8     1038.48     1057.08     22.94 o
   5  -4   8        4.18        4.70      4.75 o
   6  -4   8      230.14      235.19     10.49 o
   7  -4   8      546.54      545.20     15.67 o
  -9  -3   8      167.56      164.44     12.80 o
  -8  -3   8      512.43      533.00     20.50 o
  -7  -3   8        0.39       -1.90      5.53 o
  -6  -3   8      310.20      314.44     11.33 o
  -5  -3   8     1907.42     1859.62     31.40 o
  -4  -3   8        3.05        3.06      3.68 o
  -3  -3   8      120.13      118.29      5.93 o
  -2  -3   8     3546.31     3530.03     41.02 o
  -1  -3   8      822.52      856.94     16.82 o
   0  -3   8      164.85      144.32      6.89 o
   1  -3   8     2890.12     2928.61     37.04 o
   2  -3   8      268.18      275.30      9.85 o
   3  -3   8       53.95       41.43      5.19 o
   4  -3   8     2421.47     2404.78     41.69 o
   5  -3   8      626.95      690.84     20.89 o
   6  -3   8      237.54      217.49      9.94 o
   7  -3   8      329.11      313.27     11.89 o
   8  -3   8      298.62      298.77     11.67 o
  -9  -2   8        0.93       13.91      6.74 o
  -8  -2   8      563.69      563.01     17.93 o
  -7  -2   8      631.22      658.14     19.11 o
  -6  -2   8        2.29        6.45      4.79 o
  -5  -2   8      888.08      867.52     17.15 o
  -4  -2   8      955.59      940.58     19.13 o
  -3  -2   8      115.91      120.17      6.20 o
  -2  -2   8     1010.96      962.41     15.47 o
  -1  -2   8     4355.44     4212.35     47.29 o
   0  -2   8      168.72      156.50      6.81 o
   1  -2   8       29.38       26.64      3.80 o
   2  -2   8     4800.68     4734.67     55.41 o
   3  -2   8       33.97       36.64      4.13 o
   4  -2   8      691.26      697.89     15.26 o
   5  -2   8     1093.21     1075.87     22.88 o
   6  -2   8        0.23        3.04      7.22 o
   7  -2   8      247.69      204.03     10.96 o
   8  -2   8      191.63      195.92     10.79 o
  -9  -1   8        1.03       -6.38      6.38 o
  -8  -1   8        0.98       -2.10      5.62 o
  -7  -1   8      908.83      816.59     21.33 o
  -6  -1   8      117.91      110.35      8.66 o
  -5  -1   8       16.97       18.40      4.78 o
  -4  -1   8      991.57     1002.73     17.01 o
  -3  -1   8      341.92      339.05     10.68 o
  -2  -1   8     1772.68     1721.13     31.33 o
  -1  -1   8      150.45      129.25      6.14 o
   0  -1   8      997.38     1042.12     15.72 o
   1  -1   8     1265.47     1207.43     17.31 o
   2  -1   8      253.59      251.31      7.72 o
   3  -1   8     1043.26     1038.76     16.61 o
   4  -1   8     1108.39     1129.44     19.08 o
   5  -1   8      673.53      687.16     21.40 o
   6  -1   8       64.04       70.44      8.27 o
   7  -1   8      391.56      402.98     13.17 o
   8  -1   8      492.08      490.82     14.83 o
   9  -1   8       30.73       27.94      5.69 o
  -8   0   8       21.96       24.30     11.02 o
  -7   0   8       11.62       27.95      7.03 o
  -6   0   8      197.33      168.56      9.00 o
  -5   0   8       13.20       20.34      4.82 o
  -4   0   8      164.87      172.58      7.88 o
  -3   0   8      301.06      282.39      9.72 o
  -2   0   8      357.40      337.19      9.74 o
  -1   0   8     6125.66     6052.36     65.17 o
   0   0   8        0.18        3.65      3.15 o
   1   0   8        8.40       21.36      3.41 o
   2   0   8     3907.51     3833.21     46.12 o
   3   0   8      331.73      329.65      9.26 o
   4   0   8       77.72       82.63      4.89 o
   5   0   8     1491.46     1523.86     25.94 o
   6   0   8     1259.49     1245.18     25.47 o
   7   0   8       97.88      125.90      7.85 o
   8   0   8      860.36      896.09     22.38 o
   9   0   8      383.78      354.39     13.88 o
  -8   1   8       12.15       10.22      6.34 o
  -7   1   8      622.52      675.02     19.21 o
  -6   1   8       64.15       74.42     11.34 o
  -5   1   8      185.41      155.19      8.43 o
  -4   1   8     2671.20     2712.38     38.15 o
  -3   1   8     2438.81     2466.28     32.25 o
  -2   1   8      656.93      631.36     12.58 o
  -1   1   8     1276.16     1218.13     21.14 o
   0   1   8     7736.53     7675.34     80.90 o
   1   1   8     1314.07     1249.16     17.69 o
   2   1   8     1287.02     1307.83     21.07 o
   3   1   8     3638.79     3691.84     41.73 o
   4   1   8       30.58       30.63      3.79 o
   5   1   8      558.30      526.71     13.25 o
   6   1   8     4311.54     4376.12     69.53 o
   7   1   8      301.56      285.47     11.49 o
   8   1   8       15.16       15.10      5.13 o
   9   1   8      815.26      836.01     20.72 o
  -8   2   8       11.59       15.13      6.66 o
  -7   2   8       48.18       49.89      6.75 o
  -6   2   8     1477.74     1507.72     28.11 o
  -5   2   8      184.78      180.52      9.11 o
  -4   2   8       50.22       46.77      5.71 o
  -3   2   8     4251.29     4185.35     59.56 o
  -2   2   8     1300.29     1344.21     20.34 o
  -1   2   8      184.66      190.58      6.81 o
   0   2   8     6041.18     6023.85     64.83 o
   1   2   8     3846.24     3844.44     43.46 o
   2   2   8       89.85       96.54      6.08 o
   3   2   8     1798.15     1744.66     28.66 o
   4   2   8     3895.62     3886.49     46.87 o
   5   2   8        3.11        8.38      4.22 o
   6   2   8      487.58      491.94     13.06 o
   7   2   8     2229.82     2118.75     38.66 o
   8   2   8       22.89        7.18      5.09 o
   9   2   8        0.84        4.63      5.74 o
  10   2   8      554.76      538.68     19.31 o
  -7   3   8        1.93        3.97      6.57 o
  -6   3   8      403.26      392.78     13.10 o
  -5   3   8     2324.51     2357.21     39.18 o
  -4   3   8        0.44       -0.11      4.85 o
  -3   3   8       36.66       46.16      7.90 o
  -2   3   8     6635.46     6566.84     87.47 o
  -1   3   8     2139.98     2068.07     26.11 o
   0   3   8       71.80       77.00      5.22 o
   1   3   8     4464.25     4522.31     53.67 o
   2   3   8      739.66      736.63     12.79 o
   3   3   8      134.54      153.33     10.67 o
   4   3   8     1946.20     1926.36     34.70 o
   5   3   8      997.60      994.37     27.25 o
   6   3   8      592.59      595.12     14.57 o
   7   3   8       97.74      128.21      8.49 o
   8   3   8      954.04      930.62     25.89 o
   9   3   8      114.28      128.11     10.19 o
  10   3   8        8.33        5.79      6.36 o
  -7   4   8      471.48      512.86     17.44 o
  -6   4   8        6.75       -0.53      5.04 o
  -5   4   8      345.29      360.92     12.63 o
  -4   4   8     1257.95     1180.99     32.73 o
  -3   4   8      130.06      130.14      8.10 o
  -2   4   8       24.46       26.27      5.14 o
  -1   4   8     2553.17     2493.46     35.16 o
   0   4   8        0.63       -2.07      2.65 o
   1   4   8        0.93        6.98      4.31 o
   2   4   8     2122.73     1976.89     25.38 o
   3   4   8      109.00      124.90      5.52 o
   4   4   8     1390.41     1373.86     20.84 o
   5   4   8      314.72      374.35     11.58 o
   6   4   8       53.15       39.97      5.29 o
   7   4   8      935.94      893.46     25.07 o
   8   4   8        6.33        4.37      5.94 o
   9   4   8       13.78       12.85      6.32 o
  10   4   8      302.84      328.86     15.98 o
  -6   5   8       87.82       83.78      8.72 o
  -5   5   8      216.72      215.30     10.38 o
  -4   5   8      193.90      202.45      9.75 o
  -3   5   8      182.90      226.50      9.90 o
  -2   5   8     1062.61     1049.30     20.96 o
  -1   5   8      235.96      221.00      9.25 o
   0   5   8      149.64      147.52      7.78 o
   1   5   8      182.88      178.20      8.08 o
   2   5   8      573.96      549.96     11.99 o
   3   5   8       87.47       92.73      5.71 o
   4   5   8     1896.74     1907.76     31.94 o
   5   5   8     2317.28     2276.27     41.08 o
   6   5   8      196.30      202.56     10.13 o
   7   5   8      425.89      435.38     14.91 o
   8   5   8     1703.07     1647.78     39.17 o
   9   5   8       20.92       18.36      7.15 o
  10   5   8       35.76       42.69     10.02 o
  -5   6   8       26.51       31.10      7.06 o
  -4   6   8      852.20      831.67     22.31 o
  -3   6   8       10.93        5.93      9.42 o
  -2   6   8      277.93      266.73     12.17 o
  -1   6   8     2323.54     2272.20     41.35 o
   0   6   8      173.63      166.67     10.44 o
   1   6   8        4.03       10.20      4.70 o
   2   6   8     4250.54     4115.51     66.79 o
   3   6   8     1280.40     1249.97     30.77 o
   4   6   8      214.84      201.78     11.74 o
   5   6   8     2449.29     2507.81     51.64 o
   6   6   8     2281.70     2339.05     49.49 o
   7   6   8      131.36      126.96     10.40 o
   8   6   8      870.47      834.65     31.42 o
   9   6   8      536.53      537.97     25.56 o
  10   6   8        1.47       -2.32      7.67 o
  -4   7   8      731.30      742.92     39.60 o
  -3   7   8     1430.94     1448.07     31.98 o
  -2   7   8        0.86       -5.09      5.09 o
  -1   7   8      729.20      663.09     22.03 o
   0   7   8     3681.08     3610.12     70.62 o
   1   7   8      146.30      144.17      9.19 o
   2   7   8      767.07      770.53     23.15 o
   3   7   8     3901.53     3831.88     73.35 o
   4   7   8       42.10       43.64      7.62 o
   5   7   8       78.86       81.56      8.85 o
   6   7   8     2444.99     2398.04     71.31 o
   7   7   8      632.61      595.95     21.25 o
   8   7   8        4.77       20.17      8.66 o
   9   7   8      537.44      566.72     27.25 o
  -3   8   8      977.45      945.49     25.11 o
  -2   8   8      811.69      793.87     22.66 o
  -1   8   8        0.15       -5.23      5.99 o
   0   8   8     1289.38     1313.25     39.89 o
   1   8   8     2257.26     2133.85     58.58 o
   2   8   8        2.16       10.67      6.18 o
   3   8   8      539.64      582.72     20.71 o
   4   8   8     1874.95     1943.26     44.38 o
   5   8   8       13.43       13.98      7.83 o
   6   8   8        1.64        6.78      7.54 o
   7   8   8      616.08      633.59     27.82 o
   8   8   8       32.86       27.69     13.99 o
  -1   9   8      286.05      331.69     17.61 o
   0   9   8       41.13       59.27     11.12 o
   1   9   8      450.75      404.35     23.91 o
   2   9   8      293.47      297.22     19.49 o
   3   9   8       69.99       73.39      9.59 o
   4   9   8      198.29      201.49     16.06 o
   5   9   8      144.93      153.60     19.58 o
   6   9   8      258.39      300.26     24.74 o
   7   9   8        0.81        6.44      9.05 o
   2  10   8      273.80      251.80     18.78 o
   3  10   8       24.56       27.87     10.55 o
   4  10   8      831.25      844.75     46.53 o
   5  10   8       10.17       16.53      8.83 o
   6  10   8        9.68       11.67      9.28 o
  -5  -8   9      152.32      152.81     16.62 o
  -4  -8   9       33.82       44.77     14.53 o
  -3  -8   9       31.56       31.73     14.57 o
  -2  -8   9      141.26      133.44     14.88 o
  -1  -8   9       86.49       80.63     17.74 o
   0  -8   9       52.20       39.61     10.95 o
   1  -8   9       33.03       24.88      9.70 o
  -6  -7   9        8.43       28.20     15.07 o
  -5  -7   9       10.54       12.00     20.01 o
  -4  -7   9       63.88       83.30     13.02 o
  -3  -7   9       41.65       55.95     10.43 o
  -2  -7   9       65.73       57.06     11.49 o
  -1  -7   9      131.69      157.28     14.71 o
   0  -7   9        0.19        2.68     13.13 o
   1  -7   9      350.44      375.45     17.68 o
   2  -7   9        5.02       -6.16      6.16 o
   3  -7   9        6.42       18.13      8.71 o
  -7  -6   9        1.15        7.86     13.99 o
  -6  -6   9       40.23       37.46     11.43 o
  -5  -6   9      189.13      207.67     16.91 o
  -4  -6   9      185.14      233.08     17.24 o
  -3  -6   9       15.54        4.08      6.59 o
  -2  -6   9      312.08      299.40     28.29 o
  -1  -6   9      444.77      468.00     18.43 o
   0  -6   9       76.65       74.75      9.45 o
   1  -6   9      114.37       92.19     10.05 o
   2  -6   9      696.96      672.35     22.20 o
   3  -6   9        1.12       -5.40      5.91 o
   4  -6   9       60.38       58.31      8.72 o
  -8  -5   9       18.17       28.95     11.84 o
  -7  -5   9      235.01      305.51     32.35 o
  -6  -5   9       13.10       21.20      8.15 o
  -5  -5   9       11.38        6.00      7.09 o
  -4  -5   9      760.16      759.58     29.50 o
  -3  -5   9      143.04      139.18     11.05 o
  -2  -5   9       45.45       51.25      8.05 o
  -1  -5   9     1496.38     1610.61     32.80 o
   0  -5   9      403.77      424.63     14.73 o
   1  -5   9       27.64       28.92      7.68 o
   2  -5   9      526.02      511.57     18.61 o
   3  -5   9      665.00      673.32     21.45 o
   4  -5   9       22.91       17.78      8.86 o
   5  -5   9      200.34      223.81     18.65 o
  -8  -4   9        0.27       15.81      7.88 o
  -7  -4   9      122.49      133.29     21.47 o
  -6  -4   9      682.60      737.77     20.42 o
  -5  -4   9        5.64        9.39      5.74 o
  -4  -4   9      100.47       70.57      7.29 o
  -3  -4   9     1403.92     1397.22     29.88 o
  -2  -4   9      293.28      281.74     12.35 o
  -1  -4   9       53.34       54.65      7.15 o
   0  -4   9     1610.59     1623.65     32.34 o
   1  -4   9      528.66      564.83     14.90 o
   2  -4   9       39.80       46.67      7.22 o
   3  -4   9      730.51      736.20     19.28 o
   4  -4   9      417.17      432.34     18.78 o
   5  -4   9       63.29       54.00      6.97 o
   6  -4   9      231.63      267.19     19.68 o
  -8  -3   9      198.10      184.06     13.63 o
  -7  -3   9       21.96       16.92      7.86 o
  -6  -3   9      402.34      354.64     16.85 o
  -5  -3   9      558.29      589.49     22.70 o
  -4  -3   9       17.08        5.86      5.26 o
  -3  -3   9      645.63      638.33     18.11 o
  -2  -3   9     1240.71     1188.89     27.80 o
  -1  -3   9      149.31      136.69      8.08 o
   0  -3   9       21.53        9.68      3.95 o
   1  -3   9     2991.85     3068.93     58.62 o
   2  -3   9        2.58        5.47      4.46 o
   3  -3   9      357.35      364.14     13.41 o
   4  -3   9      596.27      672.50     18.66 o
   5  -3   9        3.11        0.57      4.70 o
   6  -3   9      216.22      232.48     10.91 o
   7  -3   9      183.06      207.34     13.49 o
  -8  -2   9      323.94      307.78     16.54 o
  -7  -2   9       32.58       10.08      7.64 o
  -6  -2   9       41.45       84.05      8.28 o
  -5  -2   9      575.45      473.23     25.66 o
  -4  -2   9      151.84      151.64      8.21 o
  -3  -2   9      267.16      261.24     10.61 o
  -2  -2   9      259.65      258.17      8.30 o
  -1  -2   9      305.16      322.95     10.35 o
   0  -2   9     1151.64     1029.84     24.44 o
   1  -2   9        0.18        0.83      3.74 o
   2  -2   9      424.64      445.83     12.64 o
   3  -2   9      457.41      427.16     12.72 o
   4  -2   9      161.19      141.55      8.97 o
   5  -2   9       47.92       59.04      6.79 o
   6  -2   9      346.74      357.48     14.71 o
   7  -2   9      459.99      481.69     29.29 o
   8  -2   9       32.71       19.56      5.99 o
  -8  -1   9       14.78       22.90      7.37 o
  -7  -1   9      139.50      117.59      9.66 o
  -6  -1   9       43.18       43.40     10.07 o
  -5  -1   9      163.83      224.75     10.98 o
  -4  -1   9      233.91      187.92      8.94 o
  -3  -1   9      159.94      189.87      7.85 o
  -2  -1   9     1802.86     1793.08     37.15 o
  -1  -1   9      204.08      200.00      7.31 o
   0  -1   9        8.67       10.66      3.77 o
   1  -1   9     4390.17     4221.46     55.02 o
   2  -1   9      496.87      503.14     12.91 o
   3  -1   9        0.11        3.99      4.12 o
   4  -1   9      891.45      892.93     23.93 o
   5  -1   9      685.88      671.92     17.87 o
   6  -1   9       29.03       20.48      6.32 o
   7  -1   9      701.69      714.31     18.85 o
   8  -1   9      436.91      442.42     15.05 o
  -8   0   9      237.25      250.46     12.99 o
  -7   0   9       77.04      113.63      9.61 o
  -6   0   9      109.14       97.50     14.05 o
  -5   0   9     1165.80     1191.64     26.90 o
  -4   0   9     1268.48     1345.21     25.42 o
  -3   0   9      153.78      129.06      7.83 o
  -2   0   9     1039.35     1044.65     20.96 o
  -1   0   9     4562.34     4594.07     51.64 o
   0   0   9       61.94       65.74      4.90 o
   1   0   9      625.36      623.94     12.69 o
   2   0   9     3014.65     2918.29     40.22 o
   3   0   9      158.43      156.60      8.96 o
   4   0   9      873.73      884.01     20.57 o
   5   0   9     3778.21     3871.23     63.24 o
   6   0   9      172.79      184.40     16.46 o
   7   0   9        0.77        2.10      4.68 o
   8   0   9      898.23      951.94     22.93 o
   9   0   9      287.51      300.78     17.38 o
  -8   1   9       19.57       24.45      7.16 o
  -7   1   9      936.19     1000.09     26.54 o
  -6   1   9      112.21      120.39      9.43 o
  -5   1   9        5.63        0.43      5.61 o
  -4   1   9     1923.25     1875.36     36.81 o
  -3   1   9      744.91      728.08     19.07 o
  -2   1   9      168.17      160.05      8.17 o
  -1   1   9     5714.44     5573.62     65.46 o
   0   1   9     2884.67     2952.88     35.42 o
   1   1   9       91.49       98.86      5.30 o
   2   1   9     1239.56     1370.87     22.46 o
   3   1   9     3580.25     3555.11     47.34 o
   4   1   9        8.46       11.06      4.39 o
   5   1   9      520.46      551.72     14.25 o
   6   1   9     2330.62     2381.71     53.18 o
   7   1   9       20.68       20.33      5.71 o
   8   1   9        0.26        2.87      5.07 o
   9   1   9      505.37      533.02     21.11 o
  -7   2   9      256.54      251.24     12.63 o
  -6   2   9     1561.81     1599.56     39.46 o
  -5   2   9        4.67       15.94     13.82 o
  -4   2   9       31.32       28.73      6.07 o
  -3   2   9     3246.33     3201.24     48.45 o
  -2   2   9      912.11      898.94     24.85 o
  -1   2   9       55.56       64.12      5.39 o
   0   2   9     4848.15     4899.80     58.92 o
   1   2   9     2177.72     2174.25     27.75 o
   2   2   9      130.55      166.61      7.38 o
   3   2   9     1005.40     1049.02     18.87 o
   4   2   9      911.23      920.12     19.34 o
   5   2   9      554.28      578.99     14.69 o
   6   2   9      116.72      114.66     10.96 o
   7   2   9     1012.44      991.11     26.92 o
   8   2   9      178.52      169.21     11.20 o
   9   2   9       19.06       30.66      7.42 o
  -7   3   9        9.35       19.35      6.96 o
  -6   3   9      266.44      255.69     12.69 o
  -5   3   9      919.88      961.88     24.18 o
  -4   3   9       41.65       29.42      6.90 o
  -3   3   9        8.01        5.29      4.74 o
  -2   3   9     1397.63     1386.18     25.62 o
  -1   3   9      268.57      252.49      9.00 o
   0   3   9        3.30       10.00      3.68 o
   1   3   9     3382.61     3427.80     42.98 o
   2   3   9        4.38        3.77      3.60 o
   3   3   9     1162.82     1142.13     18.64 o
   4   3   9      296.35      293.28     11.94 o
   5   3   9       21.35       12.59      4.45 o
   6   3   9     1304.90     1385.52     28.84 o
   7   3   9        4.81        1.36      5.57 o
   8   3   9       20.61       13.05      6.29 o
   9   3   9      398.06      405.45     17.43 o
  -6   4   9      160.17      180.44     11.44 o
  -5   4   9      146.18      141.87     10.00 o
  -4   4   9      197.70      198.73     11.14 o
  -3   4   9      857.01      823.22     21.78 o
  -2   4   9      149.76      168.97      9.46 o
  -1   4   9      324.49      313.29     11.16 o
   0   4   9      337.14      348.07     12.89 o
   1   4   9     1319.50     1226.03     25.99 o
   2   4   9        5.76        9.44      4.01 o
   3   4   9      532.52      495.43     18.88 o
   4   4   9     1667.32     1650.57     29.09 o
   5   4   9       58.97       56.79      6.85 o
   6   4   9      727.80      721.13     24.01 o
   7   4   9     2147.84     2120.60     46.77 o
   8   4   9        8.66        5.47      6.18 o
   9   4   9       21.53       27.49      7.61 o
  -5   5   9      681.47      742.51     21.70 o
  -4   5   9        9.50       19.74      6.46 o
  -3   5   9      121.39      129.73      9.65 o
  -2   5   9     1811.95     1754.07     40.59 o
  -1   5   9      141.34      126.95      9.67 o
   0   5   9       91.31       92.94     11.73 o
   1   5   9     4115.95     4068.61     66.56 o
   2   5   9     1340.72     1323.52     28.15 o
   3   5   9      249.41      274.51     15.93 o
   4   5   9     2575.56     2470.48     44.50 o
   5   5   9     2251.36     2212.84     47.51 o
   6   5   9       33.49       42.98      7.59 o
   7   5   9     1357.76     1318.19     41.58 o
   8   5   9      972.65      911.83     33.79 o
   9   5   9        4.76        5.28      9.48 o
  -4   6   9     1135.79     1114.71     27.81 o
  -3   6   9        3.53        8.16      6.00 o
  -2   6   9      777.55      740.46     26.28 o
  -1   6   9     3768.86     3671.17     77.02 o
   0   6   9       78.27       80.10      7.86 o
   1   6   9      473.60      458.03     15.39 o
   2   6   9     4250.80     4110.20     78.06 o
   3   6   9      104.98      101.03      9.74 o
   4   6   9       71.81       90.81      9.95 o
   5   6   9     3131.32     3046.60     61.67 o
   6   6   9      630.44      618.28     21.70 o
   7   6   9        4.13        6.38      6.28 o
   8   6   9      811.29      832.74     50.17 o
   9   6   9      457.39      437.96     50.31 o
  -3   7   9      914.12      834.43     23.78 o
  -2   7   9        5.37       -7.54      7.54 o
  -1   7   9     1358.69     1438.17     68.75 o
   0   7   9     2233.18     2129.46     58.76 o
   1   7   9       59.53       71.04      9.03 o
   2   7   9      495.73      486.95     25.17 o
   3   7   9     2453.65     2354.47     50.79 o
   4   7   9        1.66        6.79      7.02 o
   5   7   9       15.16       10.48     11.94 o
   6   7   9     1058.46     1007.86     29.03 o
   7   7   9       80.32       78.39     10.13 o
   8   7   9       16.67        7.37     12.58 o
  -2   8   9      281.57      298.36     21.95 o
  -1   8   9       74.02       78.04     10.63 o
   0   8   9      755.43      753.82     30.48 o
   1   8   9      790.90      802.02     31.86 o
   2   8   9      235.07      231.43     13.75 o
   3   8   9       67.05       56.95      8.89 o
   4   8   9      276.06      244.36     17.39 o
   5   8   9      404.97      396.49     24.70 o
   6   8   9        1.00       -0.53      7.90 o
   7   8   9      296.48      290.64     20.23 o
   8   8   9      109.88      112.87     20.34 o
   0   9   9      105.99      104.19     13.99 o
   1   9   9      394.65      385.54     22.92 o
   2   9   9        0.62       -3.64      8.94 o
   3   9   9     1193.13     1195.15     56.42 o
   4   9   9       54.87       54.33     11.12 o
   5   9   9        4.42        2.31      9.56 o
   6   9   9      444.69      453.88     35.13 o
  -5  -7  10       43.72       60.37     13.02 o
  -4  -7  10        8.24        7.59      9.67 o
  -3  -7  10      129.15      113.95     15.18 o
  -2  -7  10      220.84      213.95     17.74 o
  -1  -7  10        4.03        4.34      8.58 o
   0  -7  10       92.56       74.03     12.48 o
   1  -7  10      243.32      228.59     45.65 o
  -6  -6  10        0.10        0.46      9.21 o
  -5  -6  10      256.47      269.82     19.31 o
  -4  -6  10       65.16       61.89     15.76 o
  -3  -6  10        7.44        5.98      9.43 o
  -2  -6  10      717.23      692.45     23.92 o
  -1  -6  10      196.13      209.50     17.15 o
   0  -6  10        4.61        3.44      8.47 o
   1  -6  10      374.39      349.59     20.11 o
   2  -6  10      342.45      403.34     18.97 o
   3  -6  10        3.31       -6.36      6.36 o
  -7  -5  10      184.19      180.52     24.88 o
  -6  -5  10        0.10       -0.02      8.56 o
  -5  -5  10       45.13       50.38     11.20 o
  -4  -5  10      847.73      815.21     49.02 o
  -3  -5  10       65.23       79.39     12.26 o
  -2  -5  10        4.84       -1.83      6.32 o
  -1  -5  10      795.38      741.99     23.95 o
   0  -5  10      291.78      289.84     18.10 o
   1  -5  10       16.96        5.19      7.25 o
   2  -5  10      368.67      367.49     17.04 o
   3  -5  10      291.10      294.51     15.34 o
   4  -5  10       46.93       38.73      8.28 o
  -7  -4  10      107.67       74.36     10.43 o
  -6  -4  10      281.56      234.95     12.24 o
  -5  -4  10       50.91       58.60      7.97 o
  -4  -4  10      176.89      174.62     10.64 o
  -3  -4  10      969.45      934.67     33.44 o
  -2  -4  10       27.27       17.21      7.18 o
  -1  -4  10        1.82        9.37      6.64 o
   0  -4  10     1358.87     1395.47     30.01 o
   1  -4  10        2.15       -5.87      5.87 o
   2  -4  10      302.79      282.39     14.79 o
   3  -4  10      545.65      553.57     21.97 o
   4  -4  10        2.78        3.81      6.36 o
   5  -4  10      184.55      169.33     12.02 o
   6  -4  10      105.56      112.54     10.49 o
  -7  -3  10       19.94       44.53      9.05 o
  -6  -3  10      175.59      169.84     12.78 o
  -5  -3  10       66.87       47.05      7.49 o
  -4  -3  10      332.24      399.39     14.89 o
  -3  -3  10       86.44       68.51      8.89 o
  -2  -3  10      585.78      590.80     17.80 o
  -1  -3  10      177.92      149.14     10.80 o
   0  -3  10       19.49       15.28      5.83 o
   1  -3  10      154.82      131.75      9.74 o
   2  -3  10      464.37      403.83     14.32 o
   3  -3  10      189.86      152.36     16.09 o
   4  -3  10       38.30       43.27      7.96 o
   5  -3  10      210.65      180.03     11.94 o
   6  -3  10      267.59      240.31     13.64 o
  -7  -2  10        6.81       -2.01      7.33 o
  -6  -2  10      201.02      258.02     21.12 o
  -5  -2  10       66.31       54.60      7.67 o
  -4  -2  10        9.10        7.61      7.14 o
  -3  -2  10     1163.29     1154.89     30.52 o
  -2  -2  10        4.42       -4.63      4.63 o
  -1  -2  10       75.73       54.38      6.93 o
   0  -2  10     1351.23     1296.87     27.91 o
   1  -2  10      158.12      155.46      9.48 o
   2  -2  10        3.35        0.65      7.06 o
   3  -2  10     1381.24     1373.34     29.24 o
   4  -2  10      770.29      775.20     20.50 o
   5  -2  10        6.36        0.49      5.22 o
   6  -2  10      442.30      415.76     17.17 o
   7  -2  10      363.80      330.99     16.00 o
  -7  -1  10       17.87        4.89      7.81 o
  -6  -1  10      290.32      319.45     18.96 o
  -5  -1  10      605.09      621.89     18.78 o
  -4  -1  10       15.37       17.79      6.02 o
  -3  -1  10      423.03      422.99     17.26 o
  -2  -1  10     2524.50     2488.75     47.44 o
  -1  -1  10      214.44      234.42     11.02 o
   0  -1  10      192.92      188.63      9.14 o
   1  -1  10     1383.78     1339.47     25.29 o
   2  -1  10       25.94       28.75      5.46 o
   3  -1  10      491.75      519.85     14.33 o
   4  -1  10     3252.80     3308.26     99.70 o
   5  -1  10      274.46      289.74     12.62 o
   6  -1  10        0.01        8.23      5.83 o
   7  -1  10      850.49      857.46     25.35 o
   8  -1  10      251.99      254.37     17.03 o
  -7   0  10       85.20      109.37     12.40 o
  -6   0  10        1.33       -5.41      5.41 o
  -5   0  10      935.94     1007.36     35.64 o
  -4   0  10      511.71      566.88     15.82 o
  -3   0  10       94.94       79.76      8.76 o
  -2   0  10     1941.93     1841.66     32.02 o
  -1   0  10     1938.82     1899.61     32.49 o
   0   0  10        2.07        4.87      4.81 o
   1   0  10     1157.62     1171.31     20.98 o
   2   0  10     2829.68     2750.73     66.04 o
   3   0  10       39.04       38.49      5.73 o
   4   0  10      114.64      123.22      7.66 o
   5   0  10     2264.15     2239.67     48.13 o
   6   0  10       93.23       95.06      9.37 o
   7   0  10        0.15        2.49      6.11 o
   8   0  10      484.24      531.62     19.75 o
  -7   1  10      622.32      596.57     19.80 o
  -6   1  10       16.59       14.04      6.94 o
  -5   1  10       31.68       19.46      8.01 o
  -4   1  10     1865.15     1854.73     55.33 o
  -3   1  10      442.07      429.27     14.88 o
  -2   1  10       86.05       81.85      8.48 o
  -1   1  10     1674.78     1606.98     43.63 o
   0   1  10     1336.98     1330.21     26.42 o
   1   1  10       47.10       51.79      5.93 o
   2   1  10     1088.24     1133.03     22.43 o
   3   1  10     1244.77     1238.95     32.15 o
   4   1  10      359.19      369.55     13.50 o
   5   1  10       23.41       17.88      6.65 o
   6   1  10      993.24     1006.90     27.94 o
   7   1  10      156.20      179.01     15.33 o
   8   1  10       49.65       50.52      8.37 o
  -6   2  10      490.67      486.24     17.63 o
  -5   2  10       35.13       52.09      8.03 o
  -4   2  10       57.63       41.86      7.45 o
  -3   2  10     1279.91     1259.31     39.07 o
  -2   2  10       99.71       91.38      7.91 o
  -1   2  10       71.31       60.39      7.17 o
   0   2  10     1591.36     1540.54     29.46 o
   1   2  10      157.81      135.66     14.14 o
   2   2  10      899.38      811.98     18.33 o
   3   2  10      533.99      569.61     16.92 o
   4   2  10      218.98      223.22     10.73 o
   5   2  10     1018.76      993.94     23.64 o
   6   2  10       58.17       48.45     10.55 o
   7   2  10       25.36       17.77      6.69 o
   8   2  10      464.52      504.72     19.65 o
   9   2  10       22.27       11.76      6.96 o
  -6   3  10       98.43       92.99      9.56 o
  -5   3  10      105.82       92.67      9.24 o
  -4   3  10      682.09      727.13     21.04 o
  -3   3  10       80.76       93.30      9.97 o
  -2   3  10      584.62      579.25     17.30 o
  -1   3  10       99.47       96.41      8.24 o
   0   3  10     1142.39     1141.78     25.85 o
   1   3  10       89.32       84.37      7.51 o
   2   3  10      408.38      423.94     16.12 o
   3   3  10     1141.78     1022.10     21.46 o
   4   3  10        2.28        3.89      4.86 o
   5   3  10      502.35      526.46     16.73 o
   6   3  10     1882.88     1817.90     42.42 o
   7   3  10       16.58        9.19      7.98 o
   8   3  10       22.97       29.72      7.67 o
   9   3  10      561.62      589.53     22.26 o
  -5   4  10        0.06        1.33      6.83 o
  -4   4  10       17.62        6.47      6.82 o
  -3   4  10     1258.99     1292.62     30.10 o
  -2   4  10      295.47      327.76     19.56 o
  -1   4  10       84.67       99.45     10.16 o
   0   4  10     2478.66     2492.20     45.50 o
   1   4  10      620.59      580.28     33.38 o
   2   4  10       89.60       88.10      7.69 o
   3   4  10     3384.66     3265.02     55.94 o
   4   4  10     2791.29     2697.05     55.76 o
   5   4  10        3.38        8.76      5.88 o
   6   4  10     1173.79     1124.78     30.39 o
   7   4  10     1245.79     1128.55     44.88 o
   8   4  10       11.95       10.89      8.45 o
   9   4  10      154.49      154.91     18.46 o
  -4   5  10        0.72       -1.25      6.21 o
  -3   5  10      360.88      367.68     15.54 o
  -2   5  10     2835.57     2831.57     59.55 o
  -1   5  10      288.43      297.06     17.46 o
   0   5  10      499.82      497.42     18.85 o
   1   5  10     3290.23     3215.30     64.48 o
   2   5  10      121.07       96.53      9.95 o
   3   5  10       60.08       77.65      9.45 o
   4   5  10     3081.06     3033.09     78.61 o
   5   5  10      694.18      633.50     22.06 o
   6   5  10       10.26       17.68      7.04 o
   7   5  10      941.86      968.76     79.61 o
   8   5  10      469.14      468.31     24.06 o
   9   5  10        4.15       10.54      8.77 o
  -3   6  10       11.41       15.40      7.00 o
  -2   6  10      811.52      804.07     27.43 o
  -1   6  10     1723.13     1643.48     49.59 o
   0   6  10        2.72       11.29      6.22 o
   1   6  10      874.05      901.38     26.95 o
   2   6  10     2502.14     2406.28     51.92 o
   3   6  10       41.88       58.88      8.63 o
   4   6  10        7.72       21.25     10.20 o
   5   6  10     1499.28     1550.00     38.22 o
   6   6  10      229.38      231.77     13.93 o
   7   6  10       19.51       22.84     11.29 o
   8   6  10      250.12      281.55     22.14 o
  -2   7  10       92.85      101.31     11.86 o
  -1   7  10      738.97      670.31     29.32 o
   0   7  10      808.83      866.88     33.33 o
   1   7  10      185.24      176.09     12.39 o
   2   7  10       65.66       79.74      9.60 o
   3   7  10      422.18      384.90     20.93 o
   4   7  10      381.61      387.21     21.29 o
   5   7  10        7.74       11.30      8.07 o
   6   7  10      324.65      322.99     20.14 o
   7   7  10      127.03      168.47     21.92 o
   8   7  10      125.40      141.63     15.41 o
  -1   8  10      108.25       79.93     12.89 o
   0   8  10      294.24      311.44     21.46 o
   1   8  10        0.59        4.75     13.16 o
   2   8  10      931.87      952.66     36.24 o
   3   8  10       13.74        8.38     16.30 o
   4   8  10       10.52       11.00      9.77 o
   5   8  10      624.81      699.47     44.11 o
   6   8  10      282.49      309.44     20.27 o
   7   8  10       42.08       38.87     14.86 o
   2   9  10      159.75      162.07     16.70 o
   3   9  10      911.61      876.44     48.55 o
   4   9  10      158.22      195.03     16.87 o
   5   9  10      207.03      239.38     24.88 o
  -2  -7  11       76.23       97.43     20.27 o
  -5  -6  11      222.18      221.17     22.90 o
  -4  -6  11       17.72       20.76     11.06 o
  -3  -6  11       10.25       16.61     10.43 o
  -2  -6  11      401.52      502.80     36.57 o
  -1  -6  11      104.91      124.02     20.55 o
   0  -6  11        5.50        8.75      9.35 o
   1  -6  11      140.36      159.16     15.90 o
   2  -6  11      138.03      140.65     15.20 o
  -6  -5  11        5.36        1.88     14.78 o
  -5  -5  11       31.50       21.67     10.76 o
  -4  -5  11      225.91      213.19     17.56 o
  -3  -5  11       10.91        6.99      9.89 o
  -2  -5  11       19.00       22.09      9.78 o
  -1  -5  11      698.96      839.77     49.30 o
   0  -5  11        0.20       -6.80      7.21 o
   1  -5  11      173.61      167.10     18.14 o
   2  -5  11      245.97      238.46     17.66 o
   3  -5  11        4.23        5.19      7.43 o
  -6  -4  11       16.01       13.70     16.15 o
  -5  -4  11      124.24      140.14     22.65 o
  -4  -4  11       30.21        8.29      7.26 o
  -3  -4  11      124.60      118.59     13.75 o
  -2  -4  11      184.63      203.89     13.68 o
  -1  -4  11        0.73       -5.86      5.86 o
   0  -4  11      264.15      296.27     15.47 o
   1  -4  11      105.72       92.84     12.81 o
   2  -4  11      155.40      137.95     14.25 o
   3  -4  11        9.00       17.75      8.33 o
   4  -4  11      162.33      173.62     12.85 o
   5  -4  11      186.82      176.61     13.23 o
  -6  -3  11       24.89       -0.33      7.22 o
  -5  -3  11        4.69       -0.84      5.99 o
  -4  -3  11      461.40      473.92     17.00 o
  -3  -3  11        0.02        2.53      8.28 o
  -2  -3  11        0.33       -2.53      7.81 o
  -1  -3  11      748.19      839.40     25.69 o
   0  -3  11       58.64       48.79      8.27 o
   1  -3  11       41.23       54.56      8.34 o
   2  -3  11      536.07      522.27     26.09 o
   3  -3  11      537.64      552.80     20.96 o
   4  -3  11       14.94        5.30      6.64 o
   5  -3  11      341.61      363.98     21.31 o
  -6  -2  11      209.62      247.33     15.40 o
  -5  -2  11        7.40        5.18      9.84 o
  -4  -2  11      350.06      330.57     14.22 o
  -3  -2  11     1034.28     1091.26     37.74 o
  -2  -2  11       22.99       30.18      9.84 o
  -1  -2  11      133.22      107.61     10.12 o
   0  -2  11     1023.05     1020.02     28.33 o
   1  -2  11      117.18      146.20     11.10 o
   2  -2  11      170.68      169.27     10.35 o
   3  -2  11     1273.99     1331.58     34.52 o
   4  -2  11      153.01      152.27     11.61 o
   5  -2  11       17.98       19.61      7.17 o
   6  -2  11      746.14      811.10     25.60 o
  -6  -1  11      425.44      412.27     19.67 o
  -5  -1  11      359.57      417.34     19.35 o
  -4  -1  11       27.82       40.22      8.55 o
  -3  -1  11     1011.90      978.50     28.34 o
  -2  -1  11      877.10      871.95     26.19 o
  -1  -1  11        0.02        3.41      5.40 o
   0  -1  11      520.53      497.29     18.85 o
   1  -1  11     1834.99     1974.73     44.02 o
   2  -1  11        0.57        2.99      5.09 o
   3  -1  11      109.55      104.16      8.68 o
   4  -1  11     1287.02     1315.07     33.85 o
   5  -1  11       36.28       53.94      8.56 o
   6  -1  11        1.61       -1.06      6.29 o
   7  -1  11      417.43      436.16     18.67 o
  -6   0  11        2.92        5.37      8.00 o
  -5   0  11      956.60      968.65     52.57 o
  -4   0  11      195.76      190.66     11.35 o
  -3   0  11        0.16       -3.69      5.87 o
  -2   0  11     1473.89     1442.28     35.79 o
  -1   0  11      574.88      604.90     18.19 o
   0   0  11      248.25      266.80     12.30 o
   1   0  11      477.11      458.77     20.95 o
   2   0  11      693.35      749.38     20.72 o
   3   0  11      171.89      147.65     10.67 o
   4   0  11      182.58      184.92     12.55 o
   5   0  11      745.15      812.15     25.39 o
   6   0  11      168.05      183.19     12.41 o
   7   0  11       52.36       58.63      8.98 o
  -6   1  11       29.85       38.80      9.73 o
  -5   1  11        0.40        8.70      7.91 o
  -4   1  11      874.09      754.48     25.50 o
  -3   1  11        7.93       12.25      6.74 o
  -2   1  11       12.18       21.40      6.92 o
  -1   1  11     1456.60     1373.62     34.37 o
   0   1  11       95.86       97.99     12.09 o
   1   1  11     1173.35     1142.55     26.32 o
   2   1  11      254.18      258.71     20.02 o
   3   1  11       28.36       44.35      6.84 o
   4   1  11      751.91      709.05     19.77 o
   5   1  11        0.02        5.31      6.69 o
   6   1  11       86.89       88.21      9.65 o
   7   1  11      444.39      430.78     18.45 o
   8   1  11       36.04       47.40      9.15 o
  -6   2  11       73.10       38.05     10.33 o
  -5   2  11      406.71      408.42     19.43 o
  -4   2  11       37.61       48.75      9.86 o
  -3   2  11      313.94      302.55     19.41 o
  -2   2  11      184.55      234.50     14.64 o
  -1   2  11      569.59      592.30     21.16 o
   0   2  11       44.67       42.16      7.85 o
   1   2  11      205.03      184.49     10.50 o
   2   2  11     1024.73     1035.32     28.54 o
   3   2  11       66.73       58.37      8.25 o
   4   2  11      679.69      711.80     22.88 o
   5   2  11     1686.51     1653.58     45.18 o
   6   2  11        1.02       -2.09      6.40 o
   7   2  11        4.59        4.82      7.63 o
   8   2  11      614.50      623.38     22.97 o
  -5   3  11        1.81       -1.06      8.30 o
  -4   3  11      704.61      746.46     26.27 o
  -3   3  11      202.52      205.66     16.74 o
  -2   3  11       51.28       64.58      8.78 o
  -1   3  11     1887.09     1912.41     43.84 o
   0   3  11      507.92      518.78     19.72 o
   1   3  11      250.26      249.18     14.81 o
   2   3  11     2493.51     2524.76     60.20 o
   3   3  11     2764.68     2703.36     66.91 o
   4   3  11       24.57       15.40      7.00 o
   5   3  11     1074.22     1090.12     39.45 o
   6   3  11     1718.23     1690.43     50.48 o
   7   3  11        7.86       14.63      8.41 o
   8   3  11      120.84      145.50     14.97 o
  -4   4  11      217.78      234.13     19.24 o
  -3   4  11     1472.40     1429.88     45.99 o
  -2   4  11      110.45      108.54     14.12 o
  -1   4  11      178.48      184.84     12.62 o
   0   4  11     3124.97     3034.75     62.32 o
   1   4  11      471.26      462.21     18.78 o
   2   4  11       30.00       34.42     10.93 o
   3   4  11     2173.59     2033.56     45.90 o
   4   4  11      644.56      620.32     22.38 o
   5   4  11       20.03       25.89      7.60 o
   6   4  11     1028.34     1116.51     39.40 o
   7   4  11      405.77      438.38     23.75 o
   8   4  11        9.96        9.35      8.17 o
  -3   5  11      469.16      465.86     38.65 o
  -2   5  11     1165.42     1167.67    150.90 o
  -1   5  11       23.12       20.33     17.81 o
   0   5  11      471.25      470.34     19.20 o
   1   5  11     2632.23     2650.11     90.07 o
   2   5  11        0.08        8.74      6.74 o
   3   5  11       13.40        6.62      7.72 o
   4   5  11     1519.11     1493.26     45.72 o
   5   5  11      308.60      288.91     15.53 o
   6   5  11       78.77       87.01     12.50 o
   7   5  11      250.76      259.51     19.06 o
   8   5  11       32.97       24.54     11.03 o
  -2   6  11      650.35      738.88     31.59 o
  -1   6  11      761.76      701.79     30.54 o
   0   6  11      329.10      358.99     29.14 o
   1   6  11        2.52        2.65      5.97 o
   2   6  11      413.11      392.80     17.79 o
   3   6  11      120.18      123.76     13.46 o
   4   6  11        0.09        9.40      8.22 o
   5   6  11      270.40      237.76     18.28 o
   6   6  11      230.36      274.17     19.07 o
   7   6  11      139.69      159.84     15.87 o
  -1   7  11      170.19      172.66     16.74 o
   0   7  11        0.94        4.96      9.50 o
   1   7  11      834.27      888.43     57.50 o
   2   7  11       10.79        9.28      8.02 o
   3   7  11        6.38       15.00      8.57 o
   4   7  11      716.60      759.88     59.98 o
   5   7  11      196.30      229.58     17.72 o
   6   7  11       19.13        7.18      8.70 o
   1   8  11      116.13       94.46     14.43 o
   2   8  11     1102.31     1153.90     57.93 o
   3   8  11      199.77      229.82     18.10 o
   4   8  11      180.37      189.70     17.19 o
   5   8  11      991.25      914.53     36.07 o
  -4  -5  12       73.45       73.34     13.89 o
  -3  -5  12       89.08       76.58     13.67 o
  -2  -5  12       11.87       17.27     10.47 o
  -1  -5  12       79.77       67.94     17.60 o
   0  -5  12       93.70       60.07     12.51 o
   1  -5  12       56.62       54.20     12.67 o
   2  -5  12       54.03       74.07     12.73 o
  -5  -4  12      130.26      148.26     27.87 o
  -4  -4  12        0.02        3.52     10.12 o
  -3  -4  12        0.31       -4.86      8.69 o
  -2  -4  12      343.84      337.86     21.53 o
  -1  -4  12       25.15       21.18     13.59 o
   0  -4  12        3.51       -6.28     16.77 o
   1  -4  12      405.87      406.08     22.89 o
   2  -4  12      252.89      273.36     19.56 o
   3  -4  12        7.22        8.51     12.22 o
  -5  -3  12      122.53      117.58     14.90 o
  -4  -3  12      571.90      682.10     43.61 o
  -3  -3  12        0.58        7.35      9.06 o
  -2  -3  12       25.33       24.11     11.65 o
  -1  -3  12      623.45      581.05     26.93 o
   0  -3  12       90.73       88.98     10.38 o
   1  -3  12       47.80       58.92     11.83 o
   2  -3  12      724.39      691.11     51.90 o
   3  -3  12      143.71      159.61     15.39 o
   4  -3  12        2.05        5.67      8.08 o
  -5  -2  12        0.00       10.30      8.15 o
  -4  -2  12      310.75      300.37     17.26 o
  -3  -2  12      672.11      718.23     31.99 o
  -2  -2  12       14.40       20.10      9.51 o
  -1  -2  12      169.47      187.21     21.20 o
   0  -2  12      832.79      861.11     26.96 o
   1  -2  12        0.63       -5.97      5.97 o
   2  -2  12       32.56       40.45     17.06 o
   3  -2  12      947.05      984.57     53.10 o
   4  -2  12       45.28       63.46     11.90 o
   5  -2  12        0.01       -7.39      7.39 o
  -5  -1  12       77.98       69.21     10.94 o
  -4  -1  12       17.51       47.43      8.39 o
  -3  -1  12      650.06      611.79     22.89 o
  -2  -1  12      599.16      640.56     27.74 o
  -1  -1  12       46.00       45.45     10.75 o
   0  -1  12      222.84      193.16     12.82 o
   1  -1  12      393.41      407.26     17.72 o
   2  -1  12      235.63      227.38     20.51 o
   3  -1  12       63.50       55.49     11.19 o
   4  -1  12      548.89      596.23     26.64 o
   5  -1  12       95.30       95.71     10.65 o
   6  -1  12       25.30       14.75      7.83 o
  -5   0  12      329.13      306.91     17.49 o
  -4   0  12        6.02        3.93      7.80 o
  -3   0  12       40.78       48.57      9.10 o
  -2   0  12      410.55      396.33     17.80 o
  -1   0  12        3.77       -6.71      6.71 o
   0   0  12      225.05      241.31     19.62 o
   1   0  12      191.36      194.81     12.93 o
   2   0  12        0.13       -3.85      5.93 o
   3   0  12      896.21      962.31     28.42 o
   4   0  12       10.36       -1.97      8.56 o
   5   0  12       94.30      122.56     13.38 o
   6   0  12      287.40      305.73     19.87 o
  -5   1  12       21.08       18.49      9.18 o
  -4   1  12       99.99      120.13     12.57 o
  -3   1  12      150.58      164.48     13.85 o
  -2   1  12      254.95      300.11     15.94 o
  -1   1  12       11.77        9.48      6.95 o
   0   1  12      103.56       92.91     12.64 o
   1   1  12      480.65      477.83     23.43 o
   2   1  12        3.93        3.46      6.52 o
   3   1  12      359.81      373.93     17.35 o
   4   1  12     1547.94     1614.40     49.09 o
   5   1  12       35.32       23.09      9.61 o
   6   1  12        1.48        8.62      7.78 o
   7   1  12      567.37      581.30     27.63 o
  -5   2  12      383.86      435.69     21.55 o
  -4   2  12      124.45      141.31     13.71 o
  -3   2  12       56.07       49.01     14.46 o
  -2   2  12      700.17      680.97     23.95 o
  -1   2  12      283.14      278.02     22.86 o
   0   2  12       11.75       13.60      6.91 o
   1   2  12     1701.82     1702.10     49.58 o
   2   2  12     1809.42     1809.31     59.16 o
   3   2  12       69.42       68.51      9.21 o
   4   2  12      531.48      561.88     21.40 o
   5   2  12     1731.50     1691.77     51.44 o
   6   2  12       50.69       63.37     11.34 o
   7   2  12       87.55      115.87     14.28 o
  -4   3  12      901.92      989.13     53.65 o
  -3   3  12       45.88       61.56     14.96 o
  -2   3  12       85.39       85.04     13.66 o
  -1   3  12     1577.55     1504.16     49.29 o
   0   3  12      254.72      293.07     20.34 o
   1   3  12       24.66       12.18      8.27 o
   2   3  12     1951.04     1850.97     52.97 o
   3   3  12      772.78      741.34     24.59 o
   4   3  12       38.38       42.53      8.71 o
   5   3  12      713.64      791.59     60.56 o
   6   3  12      314.51      307.18     20.57 o
   7   3  12        5.46       11.94     15.11 o
  -3   4  12      920.40      913.81     30.46 o
  -2   4  12        2.78        2.34     15.14 o
  -1   4  12      201.07      227.05     18.31 o
   0   4  12     1408.03     1429.60     37.11 o
   1   4  12       21.81       24.61     17.09 o
   2   4  12        6.01        7.59      8.11 o
   3   4  12     1592.75     1684.76     50.36 o
   4   4  12      503.57      498.53     20.49 o
   5   4  12       60.20       63.14      9.48 o
   6   4  12      149.55      167.48     16.18 o
   7   4  12       51.45       58.79     12.18 o
  -2   5  12      700.99      704.43     31.35 o
  -1   5  12      203.55      205.70     18.09 o
   0   5  12        0.71        1.98     12.26 o
   1   5  12      248.15      283.18     19.10 o
   2   5  12      161.44      136.53     17.71 o
   3   5  12        0.14       -2.63     10.75 o
   4   5  12      203.22      239.04     17.77 o
   5   5  12      202.02      229.50     17.95 o
   6   5  12       85.60       90.67     27.08 o
   7   5  12      134.07      154.99     16.73 o
  -1   6  12        0.29        2.15      9.92 o
   0   6  12      503.21      507.12     27.12 o
   1   6  12        0.26       -0.62      7.98 o
   2   6  12        0.37       -2.72      8.16 o
   3   6  12      967.34      950.62     35.79 o
   4   6  12      192.53      182.11     16.52 o
   5   6  12        0.57        0.95      7.65 o
   6   6  12      349.83      338.49     31.30 o
   1   7  12     1153.09     1194.25     60.17 o
   2   7  12      138.98      130.39     21.42 o
   3   7  12      117.72      139.39     21.02 o
   4   7  12     1023.24     1079.33     39.66 o
   5   7  12      247.93      239.30     27.12 o
  -2  -4  13      312.65      345.93     35.09 o
  -1  -4  13       43.14       47.31     17.24 o
   0  -4  13       10.09       13.77     13.41 o
   1  -4  13      293.48      259.13     20.55 o
  -3  -3  13        0.40       -8.73      8.73 o
  -2  -3  13      121.71      137.01     15.72 o
  -1  -3  13      451.37      520.15     26.47 o
   0  -3  13        1.66      -10.24     10.24 o
   1  -3  13       17.98       29.29     10.99 o
   2  -3  13      486.89      503.20     26.53 o
   3  -3  13       17.05        9.94      9.48 o
  -4  -2  13      244.09      215.39     26.40 o
  -3  -2  13      168.18      178.66     16.93 o
  -2  -2  13       74.59       82.73     13.29 o
  -1  -2  13      148.46      125.06     22.90 o
   0  -2  13      399.74      459.95     29.07 o
   1  -2  13       63.59       61.20     12.04 o
   2  -2  13       20.86       19.10      9.99 o
   3  -2  13      282.51      335.17     22.94 o
   4  -2  13       74.27       67.16     12.09 o
  -4  -1  13       34.08       46.46     12.67 o
  -3  -1  13      183.59      185.27     17.13 o
  -2  -1  13        0.93       -8.34      8.34 o
  -1  -1  13      152.80      160.93     26.79 o
   0  -1  13      130.40      120.79     20.30 o
   1  -1  13       10.63       15.62      7.50 o
   2  -1  13      366.54      345.00     30.11 o
   3  -1  13        1.73        8.30      9.18 o
   4  -1  13       38.21       80.97     17.99 o
   5  -1  13      247.31      277.95     19.80 o
  -4   0  13      156.91      206.87     15.43 o
  -3   0  13      123.99      165.01     16.11 o
  -2   0  13       68.69      102.58     27.48 o
  -1   0  13      108.07       99.78     13.68 o
   0   0  13      484.98      508.69     25.63 o
   1   0  13        7.58       -3.16      8.37 o
   2   0  13       96.64       88.38     10.34 o
   3   0  13      708.51      731.82     31.69 o
   4   0  13       20.37       18.51     10.31 o
   5   0  13        9.12       16.57      9.17 o
  -4   1  13       12.65       11.31      9.08 o
  -3   1  13      411.08      403.82     24.34 o
  -2   1  13      161.84      150.67     15.75 o
  -1   1  13        1.34        7.09      8.94 o
   0   1  13      816.28      796.80     32.01 o
   1   1  13     1023.54     1056.11     74.31 o
   2   1  13        4.55       -3.26      6.58 o
   3   1  13      422.17      427.96     19.44 o
   4   1  13     1022.47     1021.53     40.26 o
   5   1  13       12.46        5.27      8.32 o
  -3   2  13       53.78       55.61     13.00 o
  -2   2  13     1156.25     1303.84     45.03 o
  -1   2  13      158.16      173.35     15.99 o
   0   2  13       15.11        7.69      8.66 o
   1   2  13     1100.44     1020.50     38.96 o
   2   2  13      613.95      663.94     29.22 o
   3   2  13       33.59       63.61      9.55 o
   4   2  13      737.37      708.77     30.54 o
   5   2  13      265.05      270.04     47.28 o
   6   2  13       11.20       22.06     10.32 o
  -3   3  13        2.62       12.94     10.40 o
  -2   3  13      136.55      164.50     19.91 o
  -1   3  13     1014.86     1052.30     37.97 o
   0   3  13        9.06       13.89      9.41 o
   1   3  13       30.72       53.89     11.40 o
   2   3  13     1006.97     1065.17     38.08 o
   3   3  13      215.76      214.82     17.11 o
   4   3  13       52.52       47.09     11.16 o
   5   3  13      264.87      303.21     39.67 o
   6   3  13      111.00      105.72     24.23 o
  -2   4  13      121.89      117.24     15.42 o
  -1   4  13        4.32        1.74      9.26 o
   0   4  13      424.24      454.25     24.63 o
   1   4  13       87.45       69.81     12.66 o
   2   4  13       31.32       38.92     15.54 o
   3   4  13      129.32      111.09     14.27 o
   4   4  13      232.33      279.48     26.04 o
   5   4  13      120.64       93.47     19.62 o
   0   5  13        2.26        1.23     14.50 o
   1   5  13       10.67        8.45      9.01 o
   2   5  13      778.21      790.39     32.88 o
   3   5  13      205.01      217.58     26.97 o
   4   5  13        2.99        4.20      8.85 o
   5   5  13      364.14      338.49     31.88 o
   2   6  13       49.55       66.23     13.69 o
   3   6  13      853.66      829.39     35.17 o
  -1  -2  14       56.81       47.83     12.83 o
   0  -2  14        0.14       -3.32     11.83 o
   1  -2  14      289.39      294.99     29.21 o
  -2  -1  14       46.91       40.42     12.25 o
  -1  -1  14      310.45      302.12     21.09 o
   0  -1  14        4.96        5.78      9.61 o
   1  -1  14       31.28       13.41     13.27 o
   2  -1  14      440.88      408.10     33.47 o
  -2   0  14        5.33       12.79     10.63 o
  -1   0  14      320.35      323.29     21.65 o
   0   0  14      461.22      469.20     25.71 o
   1   0  14        0.14        9.45      9.37 o
   2   0  14      229.87      295.49     29.57 o
   3   0  14      682.61      756.95     33.51 o
  -2   1  14      169.46      170.78     24.74 o
  -1   1  14        0.12       -7.26      8.58 o
   0   1  14      582.18      622.95     29.33 o
   1   1  14      436.52      531.22     26.79 o
   2   1  14        1.52       -4.33      8.72 o
   3   1  14      328.87      319.66     30.00 o
   4   1  14      245.76      290.60     31.73 o
  -1   2  14        1.97       -6.23      8.95 o
   0   2  14        9.45       21.66     19.04 o
   1   2  14      659.53      698.43     30.73 o
   2   2  14       59.31       36.06     11.41 o
   3   2  14       87.95      102.41     20.34 o
   4   2  14      174.95      203.31     25.89 o
   0   3  14       39.21       37.55     15.18 o
   1   3  14       12.70        9.98     10.41 o
   2   3  14      155.85      178.20     17.03 o
   3   3  14       92.52       78.90     13.33 o
   4   3  14      170.43      180.66     24.38 o
   1   4  14      599.82      688.61     31.90 o
   2   4  14      109.12       78.92     14.21 o
   3   4  14       23.72       29.47     22.10 o
 
